# Supplementary material for: Utility of quick sepsis-related organ failure assessment (qSOFA) to predict outcome in patients with pneumonia
Source: PLoS One. 2017 Dec 21;12(12):e0188913. doi: 10.1371/journal.pone.0188913 (PMC5739400; doi:10.1371/journal.pone.0188913)
Supplement: S1 Dataset — (XLSX) [file pone.0188913.s001.xlsx]

## Sheet: data
pid	age	sex	type_of_pneumonia	time_since_symptom	fever	diarrhea	delirium	myalgia	copd	diabetes	liver_diasease	renal_insuffiency	cardiovascular_disease	immunosuppressive_drug	neoplasia	smoking	alcoholism	blood_culture_taken	blood_culture_positiv	urine_legionella	urine_pneumococcus	sputum_taken	sputum_pathological	leucocytes	urea	bp_sys	bp_dia	heart_rate	resp_rate	temp	gcs	hospitalisation	los	icu	death	suspected_sepsis	SIRS	SIRS_pos	qSOFA	qSOFA_pos	CURB65	CURB65_pos
2	65	Female	community	6	Yes	No	No	No	No	Yes	No	No	No	Yes	Yes	No	No	Yes	No	No		No		2.3		139	71	98	32	37.2	15	Yes	70	No	No	No	3	≥ 2	1	< 2
3	68	Male	community	3	Yes	No	No	No	Yes	No	No	No	No	No	Yes	Yes	No	Yes	No	No	Yes	No		5.2	7.6	135	57	56	32	39.4	15	Yes	15	No	No	No	2	≥ 2	1	< 2	3	≥ 2
4	90	Female	community	2	Yes	No	Yes	No	Yes	Yes	No	No	Yes	No	No	Yes	No	No				No		20.5	7.5	173	149	108	39	36.7	15	Yes	12	Yes	No	No	3	≥ 2	1	< 2	3	≥ 2
5	67	Male	community	2	Yes	No	Yes	No	Yes	Yes	No	Yes	Yes	No	No	Yes	No	Yes	No	No	No	No		26.6	18.5	109	56	129	39	40	14	Yes	10	Yes	No	Yes	4	≥ 2	2	≥ 2	4	≥ 2
6	63	Female	community	3	Yes	Yes	No	No	No	No	No	No	No	No	No	No	No	No				No		6.9	2.4	117	70	77	24	37.7	7	Yes	10	No	No	No	1	< 2	2	≥ 2	1	< 2
7	92	Female	community	7	Yes	Yes	Yes	No	No	No	No	No	Yes	No	No	No	No	Yes	No	No	No	No		5.4		120	85	156	36	36.5	13	Yes	1	No	No	Yes	2	≥ 2	2	≥ 2
8	81	Male	community	7	No	No	No	No	No	No	No	Yes	Yes	No	Yes	Yes	No	Yes	No	No		No		10.8	11.8	100	40	82	16	37.2	14	Yes	15	No	No	No	0	< 2	2	≥ 2	3	≥ 2
9	76	Male	community	2	Yes	No	No	No	No	Yes	No	Yes	Yes	No	No	Yes	No	Yes	No	No	No	No		20.4	9.6	97	47	74	32	38.2	15	Yes	12	No	Yes	Yes	3	≥ 2	2	≥ 2	3	≥ 2
10	65	Female	community	1	Yes	No	No	No	No	No	No	No	No	No	Yes	No	No	Yes	No			Yes	Yes	1	3.3	135	55	99	25	39.3	15	Yes	70	No	No	No	4	≥ 2	1	< 2	1	< 2
11	79	Male	community	7	Yes	No	No	No	No	No	No	No	Yes	No	No	No	No	No		No	No	No		14.9		139	88	97	18	38.8	15	Yes	21	Yes	No	No	3	≥ 2	0	< 2
12	80	Male	community	2	No	No	No	No	Yes	Yes	No	No	Yes	No	No	No	No	Yes	No	No		No		11	11.7	125	63	66	28	38.7	13	Yes	8	No	No	No	2	≥ 2	2	≥ 2	3	≥ 2
13	80	Male	nosocomial	8	Yes	No	No	No	Yes	Yes	No	Yes	Yes	No	No	Yes	No	No		No	No	No		10.4	12.4	132	81	110	19	40	14	Yes	4	No	No	No	2	≥ 2	1	< 2	3	≥ 2
14	41	Male	community	2	Yes	No	No	No	Yes	No	Yes	No	No	Yes	No	Yes	No	Yes	Yes	No	Yes	No		1.5	14	108	40	119	23		13	Yes	17	Yes	No	Yes			2	≥ 2	2	≥ 2
15	55	Female	community	3	Yes	No	No	Yes	Yes	No	No	No	No	No	No	Yes	No	Yes	No	No	No	No		10.8	5.1	150	80	107	16	35.7	15	Yes	22	Yes	No	No	2	≥ 2	0	< 2	0	< 2
16	79	Female	community	1	No	No	No	Yes	No	No	No	Yes	No	No	No	No	No	Yes	No	No	No	Yes	No	11.7	7.3	129	48	108	17	37.8	15	Yes	6	No	No	No	1	< 2	0	< 2	2	≥ 2
17	68	Male	community	6	Yes	No	No	No	Yes	No	No	No	No	No	No	No	No	Yes	No	No	No	Yes	Yes	10.7	5.9	151	108	111	27	37.2	15	Yes	7	No	No	No	2	≥ 2	1	< 2	1	< 2
18	24	Male	community	3	Yes	No	No	Yes	No	No	No	No	No	No	No	No	No	No		No	No	No		7.6	6	131	80	80	20	37	15	Yes	4	No	No	No	0	< 2	0	< 2	0	< 2
19	46	Female	community	7	Yes	No	No	No	Yes	Yes	No	No	No	No	Yes	Yes	No	Yes	No	No	No	Yes	Yes	13.6	7	90	60	160	24	36.6	15	Yes	20	No	No	No	3	≥ 2	2	≥ 2	1	< 2
20	83	Male	community	1	Yes	No	No	No	Yes	No	No	No	Yes	No	No	Yes	No	Yes	No	No	No	Yes	Yes	12.4	13	160	113	160	21	38	12	Yes	9	No	No	Yes	3	≥ 2	1	< 2	3	≥ 2
21	57	Male	community	2	Yes	Yes	No	No	No	No	No	No	Yes	No	No	No	No	Yes	No	No		No		7.8	4.9	104	61	87	21	37.8	15	Yes	5	No	No	No	1	< 2	0	< 2	0	< 2
22	37	Male	community	2	No	No	No	Yes	No	No	No	No	No	No	No	No	No	Yes	No	No		No		21.4	4.7	144	77	145	31	40.2	15	No	0	No	No	No	4	≥ 2	1	< 2	1	< 2
23	74	Male	nosocomial	3	Yes	Yes	No	No	Yes	No	No	No	Yes	No	No	Yes	No	Yes	No	No	No	No		14.9		116	68	130	26	39.9	15	Yes	20	Yes	No	Yes	4	≥ 2	1	< 2
24	52	Male	community	3	No	Yes	No	No	No	No	No	No	Yes	No	No	No	No	No				No		14.4		128	68	90	26	37.6	8	Yes	5	No	Yes	No	2	≥ 2	2	≥ 2
25	38	Male	community	1	No	No	No	Yes	No	No	No	No	No	No	No	Yes	No	Yes	No	No	No	No		11.3		160	87	115	26	38.2	15	Yes	1	No	No	No	3	≥ 2	1	< 2
26	65	Female	community	14	No	No	No	No	No	No	No	No	No	No	Yes	No	No	Yes	No			No		19.5		103	53	124	20	37.4	15	Yes	8	No	No	No	2	≥ 2	0	< 2
27	57	Female	community	7	No	No	No	No	Yes	No	No	No	No	No	Yes	Yes	No	No				No		4.3		108	59	65	18	36.3	15	No	0	No	No	No	0	< 2	0	< 2
28	81	Female	community	2	No	No	No	No	No	No	Yes	Yes	Yes	No	No	No	No	Yes	No	No		Yes	Yes	13.6		141	56	84	24	38.6	15	Yes	2	No	Yes	No	3	≥ 2	1	< 2
29	79	Female	nosocomial	8	Yes	No	No	No	Yes	Yes	No	No	Yes	No	No	No	No	No				No		9.9		148	67	90	19	37.2	15	Yes	15	No	No	No	0	< 2	0	< 2
30	65	Male	community	7	Yes	No	No	No	Yes	No	No	Yes	Yes	No	No	No	No	Yes	No			Yes	Yes	7.3	11.5	118	72	117	35	39.1	14	Yes	27	Yes	No	No	3	≥ 2	2	≥ 2	4	≥ 2
31	61	Male	community	2	No	No	No	No	Yes	No	No	No	No	No	No	Yes	No	Yes	No	No	No	No		20.7		172	70	117	23	37.7	15	Yes	20	Yes	No	No	3	≥ 2	1	< 2
32	72	Male	community	3	Yes	No	No	No	No	Yes	No	No	No	No	No	No	No	Yes	No	No	No	Yes	Yes	14.3	8.2	143	53	97	17	39.4	13	Yes	6	No	No	No	3	≥ 2	1	< 2	3	≥ 2
33	79	Male	community	2	Yes	No	No	Yes	No	No	No	Yes	No	No	No	No	No	Yes	No	No	No	No		13.4	17.8	145	60	87	25	36.3	15	Yes	16	No	No	No	2	≥ 2	1	< 2	2	≥ 2
34	41	Male	community	8	No	No	No	Yes	Yes	No	No	No	No	No	No	Yes	No	Yes	No	No	No	No		8.6	4.7	136	85	71	26	36.7	15	Yes	10	No	No	No	1	< 2	1	< 2	0	< 2
35	85	Male	community	5	No	No	No	No	No	No	No	No	Yes	No	No	No	No	No		No	No	Yes	Yes	7.2	20	129	61	117	24		15	Yes	17	No	Yes	No			1	< 2	2	≥ 2
36	89	Female	community	7	No	Yes	No	No	No	No	No	Yes	No	No	No	Yes	No	No		No	No	No		15.4	14.7	107	42	76	20	36.9	15	Yes	90	No	Yes	No	1	< 2	0	< 2	2	≥ 2
37	34	Female	nosocomial	3	Yes	Yes	No	No	No	Yes	No	No	No	Yes	No	Yes	No	Yes	No	No	No	No				99	34	120	29	39.8	15	Yes	12	No	No	No			2	≥ 2
38	82	Female	community	2	No	No	No	No	No	No	No	No	No	No	Yes	Yes	No	No		No	Yes	No		11.9	14.6	100	50	45	20	36.2	14	Yes	10	No	No	No	0	< 2	2	≥ 2	3	≥ 2
39	74	Male	community	2	Yes	Yes	No	No	Yes	Yes	No	Yes	Yes	No	No	Yes	No	Yes	No			No		10	2.9	120	53	71	30	37	15	Yes	14	Yes	No	No	1	< 2	1	< 2	2	≥ 2
40	85	Male	community	4	No	No	No	No	No	No	No	No	No	No	No	No	No	Yes	No	No		No		10.1	13.2	144	50	58	32	37	15	Yes	11	No	No	No	1	< 2	1	< 2	3	≥ 2
41	68	Female	community	14	Yes	No	No	No	Yes	No	No	No	Yes	No	Yes	Yes	No	Yes	No			Yes	Yes	8.1	3.5	127	42	114	22	36.4	15	Yes	12	No	No	No	2	≥ 2	1	< 2	1	< 2
42	25	Female	community	3	No	No	No	Yes	No	No	No	No	No	No	No	Yes	No	Yes	No	No		No		12.6	2.8	113	56	103	26	38	15	Yes	1	No	No	No	3	≥ 2	1	< 2	0	< 2
43	17	Female	community	2	No	No	No	No	Yes	No	No	No	No	No	No	No	No	Yes	No	No	No	No		14.8		139	63	116	46	38.7	15	Yes	5	No	No	No	4	≥ 2	1	< 2
44	46	Male	community	2	Yes	No	No	No	No	No	No	Yes	No	Yes	Yes	No	No	Yes	No	No	No	Yes	No	3.3	7.1	131	60	108	22	39.8	13	Yes	7	Yes	No	Yes	4	≥ 2	2	≥ 2	2	≥ 2
45	77	Male	community	2	Yes	No	Yes	No	No	No	No	No	Yes	No	No	No	No	Yes	No	No	No	No		15.6	9.4	159	73	67	23	38.4	15	Yes	6	No	No	No	3	≥ 2	1	< 2	2	≥ 2
46	42	Female	community	2	Yes	No	No	No	No	No	No	No	No	Yes	No	No	No	Yes	No	Yes	No	Yes	No			111	78	136	16	39.7	15	Yes	5	No	No	Yes			0	< 2
47	64	Female	community	4	Yes	No	No	No	Yes	No	No	No	No	No	No	No	No	Yes	No	No		Yes	No	5.3	7.7	120	60	123	20	38.9	15	Yes	9	No	No	No	2	≥ 2	0	< 2	1	< 2
48	95	Female	community	4	No	No	No	No	No	Yes	No	Yes	No	No	No	No	No	Yes	No	No		No		22.2		112	45	78	21	36.8	15	Yes	22	No	No	No	2	≥ 2	0	< 2
49	54	Male	community	1	No	No	No	Yes	No	No	No	No	No	No	No	No	No	No		No	No	No		7.4	8.4	135	88	76	26		15	Yes	6	No	No	No			1	< 2	1	< 2
50	92	Male	community	2	Yes	No	No	No	Yes	Yes	No	Yes	Yes	No	No	Yes	No	Yes	No		No	No		15.2	10.4	125	50	67	21	37.7	15	Yes	29	No	No	No	2	≥ 2	0	< 2	2	≥ 2
51	43	Male	community	3	Yes	No	No	Yes	No	No	Yes	No	No	No	No	Yes	No	Yes	No	No	No	No		10.9		162	94	111	16	37.2	15	No	0	No	No	No	1	< 2	0	< 2
52	49	Male	community	2	Yes	No	No	No	No	No	No	Yes	No	Yes	No	No	No	No		No	No	No		7.9	9.7	106	49	69	22	38.4	15	Yes	3	No	No	No	2	≥ 2	1	< 2	1	< 2
53	21	Female	community	2	Yes	No	Yes	No	No	No	No	No	Yes	No	No	No	No	No		No	No	No		12.9	5.5	100	50	80	12	36.5	15	Yes	18	Yes	No	No	1	< 2	1	< 2	0	< 2
54	31	Female	community	2	Yes	No	No	No	No	No	No	No	Yes	No	No	No	No	Yes	No	No	No	No		18.8	2.6	86	56	122	31	39.1	15	Yes	7	Yes	No	Yes	4	≥ 2	2	≥ 2	2	≥ 2
55	66	Female	community	2	No	No	No	No	Yes	No	No	No	No	No	No	Yes	No	Yes	No	No	No	Yes	Yes	11.3	4.2	113	62	120	27	36.3	15	Yes	8	No	No	No	2	≥ 2	1	< 2	1	< 2
56	80	Male	community	2	No	No	Yes	No	Yes	Yes	No	No	No	No	No	Yes	No	Yes	Yes			No		6.8	8	160	65	105	36	40	12	Yes	7	No	No	Yes	3	≥ 2	2	≥ 2	4	≥ 2
57	74	Male	community	2	No	No	No	No	Yes	Yes	No	Yes	No	No	No	Yes	No	Yes	Yes	No	Yes	No		21.5	15	112	56	112	42	39.5	15	Yes	24	Yes	No	No	4	≥ 2	1	< 2	3	≥ 2
58	90	Female	community	7	No	No	No	No	Yes	No	No	No	No	No	Yes	No	No	Yes	Yes	No	No	No		8.6		144	81	86	32	38.9	15	Yes	13	No	Yes	No	2	≥ 2	1	< 2
59	54	Male	community	2	No	No	No	No	No	Yes	No	Yes	Yes	No	No	Yes	Yes	No		No		Yes	Yes			111	66	72	16	36.5	15	Yes	5	No	No	No			0	< 2
60	26	Female	community	3	Yes	No	No	No	No	No	No	No	No	No	No	No	No	Yes	No			No		6		130	80	112	24	39.6	15	No	0	No	No	No	3	≥ 2	1	< 2
61	69	Male	community	3	Yes	No	No	No	No	No	No	No	No	Yes	Yes	Yes	Yes	Yes	No	No		No		7	7.7	112	40	112	32	37.9	15	Yes	10	No	Yes	Yes	2	≥ 2	1	< 2	3	≥ 2
62	36	Female	community	2	Yes	No	No	Yes	No	No	No	Yes	No	Yes	No	No	No	Yes	No	No	No	Yes	Yes	7.5	2.4	119	63	99	15	38.2	15	Yes	4	No	No	No	2	≥ 2	0	< 2	0	< 2
63	66	Male	community	2	No	No	Yes	No	No	No	No	No	No	No	No	No	No	No				No		8.1	9	154	91	77	13	37	15	Yes	9	No	No	No	0	< 2	0	< 2	2	≥ 2
64	76	Female	community	5	No	No	Yes	No	No	No	No	No	No	No	No	No	No	No		No	No	No		9.6	4	134	92	92	26	37.3	14	Yes	12	No	No	No	2	≥ 2	2	≥ 2	2	≥ 2
65	66	Female	community	2	No	No	No	No	Yes	No	No	No	No	No	No	Yes	No	No				No		20.8		166	69	74	12		15	Yes	6	Yes	No	No			0	< 2
66	48	Male	community	7	No	No	No	No	No	No	No	No	No	No	No	No	No	Yes	No	No	No	No		23.2	6.3	132	88	130	20	37.6	15	No	0	No	No	No	2	≥ 2	0	< 2	0	< 2
67	50	Female	community	2	Yes	No	No	No	No	No	No	No	No	Yes	No	No	No	Yes	Yes	No	No	No		1.2	8.9	96	77	102	25	38.2	15	Yes	17	Yes	No	Yes	4	≥ 2	2	≥ 2	1	< 2
68	53	Female	community	3	Yes	No	No	Yes	No	No	No	No	Yes	No	No	Yes	No	Yes	No			No		6.1	4.9	111	48	65	14	37.4	15	Yes	6	No	No	No	0	< 2	0	< 2	0	< 2
69	82	Male	community	2	No	Yes	Yes	No	No	Yes	No	Yes	No	No	Yes	No	No	Yes	No	No	No	No		8.2	5.4	160	77	100	22	38.3	14	Yes	10	No	No	No	3	≥ 2	2	≥ 2	2	≥ 2
70	81	Male	community	2	No	No	No	Yes	No	No	No	Yes	No	No	No	No	No	Yes	Yes	No	No	No				98	52	82	27	37.2	15	Yes	12	Yes	No	No			2	≥ 2
71	83	Female	nosocomial	4	No	No	Yes	No	No	No	No	No	Yes	No	No	No	No	Yes	No			No		18.9		110	43	89	18	37.9	11	Yes	8	No	No	No	1	< 2	1	< 2
72	17	Male	community	14	No	No	No	Yes	No	No	No	No	No	No	No	No	No	No		No	No	No		13.5	3.3	125	65	81	12	37.7	15	No	0	No	No	No	1	< 2	0	< 2	0	< 2
73	82	Male	community	2	No	No	No	Yes	No	No	No	No	No	No	Yes	Yes	No	No				No		9.4	17.3	124	66	74	21		15	Yes	8	No	No	No			0	< 2	2	≥ 2
74	70	Male	community	2	No	No	No	No	Yes	No	No	No	No	No	Yes	No	No	No		No	No	Yes	Yes	10.1		147	102	127	37	37	15	Yes	19	No	Yes	No	2	≥ 2	1	< 2
75	70	Male	community	2	Yes	No	No	No	No	No	No	No	Yes	Yes	No	No	No	Yes	No	No	No	No		10.7	19	118	62	90	17	38.2	15	Yes	4	No	Yes	No	1	< 2	0	< 2	2	≥ 2
76	68	Male	community	4	Yes	No	No	No	No	No	No	No	No	Yes	No	No	No	Yes	No	No	No	No		9.3	9.8	115	70	78	23	36.8	15	Yes	10	Yes	No	No	1	< 2	1	< 2	2	≥ 2
77	29	Male	community	32	Yes	No	No	No	No	No	No	No	No	No	No	No	No	No		No		Yes	Yes	6.3	3.6	120	80	83	17	37.7	15	Yes	16	No	No	No	0	< 2	0	< 2	0	< 2
78	47	Male	community	2	No	No	No	No	No	No	No	No	No	No	No	Yes	No	Yes	Yes			No		11	7.5	115	70	105	25	39.3	15	No	0	No	No	No	3	≥ 2	1	< 2	1	< 2
79	66	Male	community	4	No	No	No	No	No	Yes	No	Yes	Yes	Yes	No	Yes	No	Yes	No	No	No	No		1.1	8.6	116	56	137	29	37	15	Yes	8	Yes	No	Yes	3	≥ 2	1	< 2	2	≥ 2
80	73	Male	community	14	No	No	No	No	Yes	No	No	No	No	No	No	Yes	No	Yes	No	No	No	No		7.7	6.4	148	88	93	34	36.4	15	Yes	18	Yes	No	Yes	2	≥ 2	1	< 2	2	≥ 2
81	66	Female	community	3	Yes	No	No	No	Yes	No	No	No	No	No	No	Yes	No	Yes	No			Yes	No	2.3	4.5	134	42	89	18	37.9	15	Yes	10	No	No	No	1	< 2	0	< 2	1	< 2
82	84	Female	community	2	No	No	No	No	No	No	No	No	No	Yes	Yes	No	No	Yes	No	No		No		2.4	4.3	139	55	82	29	38	15	Yes	14	No	No	No	2	≥ 2	1	< 2	1	< 2
83	71	Male	community	2	Yes	No	No	No	No	No	No	Yes	No	Yes	No	No	No	Yes	No	No	No	No		8.3	8.2	146	65	77	24	37.7	15	Yes	6	No	No	No	1	< 2	1	< 2	2	≥ 2
84	88	Female	community	5	Yes	No	No	No	No	No	No	Yes	Yes	No	No	No	No	Yes	No	No	No	No		9	6.7	124	66	95	23	38.6	15	Yes	18	No	No	Yes	3	≥ 2	1	< 2	1	< 2
85	67	Female	community	1	No	No	Yes	No	Yes	No	Yes	No	No	No	No	Yes	No	No				No		2.2	5.3	145	44	70	20	37	15	Yes	13	No	No	No	1	< 2	0	< 2	1	< 2
86	24	Female	community	4	Yes	No	No	No	No	No	No	No	No	No	No	No	No	Yes	No	No	No	No		19.5		125	70	111	24	38.7	15	Yes	1	No	No	No	4	≥ 2	1	< 2
87	66	Male	community	2	No	No	No	No	No	No	No	Yes	Yes	Yes	No	No	No	Yes	No	No	No	No		2.3	8.5	125	59	130	23	39.6	15	Yes	5	No	No	Yes	4	≥ 2	1	< 2	2	≥ 2
88	50	Female	community	2	No	No	No	No	No	No	No	No	No	No	No	Yes	Yes	No		Yes		No		8.6		140	79	123	24	38.6	14	No	0	No	No	No	3	≥ 2	2	≥ 2
89	86	Male	community	4	No	No	No	No	No	No	No	No	No	No	Yes	No	No	No		No	No	No		13.1	4.8	133	63	81	16	36.1	15	Yes	5	No	No	No	1	< 2	0	< 2	1	< 2
90	76	Male	community	21	No	No	No	No	Yes	No	No	No	No	No	Yes	Yes	No	Yes	No	No	No	Yes	Yes	8.6		137	54	89	19	36.3	15	Yes	28	No	No	No	0	< 2	0	< 2
91	16	Male	community	7	Yes	No	No	Yes	No	No	No	No	No	No	No	No	No	No				No			4.9	112	47	73	23	37.5	15	No	0	No	No	No			1	< 2	0	< 2
92	49	Male	community	4	No	No	No	No	Yes	No	No	No	No	No	No	Yes	Yes	No		No	No	Yes	Yes	11.7	2.1	151	104	93	22	36.7	15	Yes	11	No	No	No	2	≥ 2	1	< 2	0	< 2
93	61	Male	community	2	Yes	No	No	No	No	No	No	No	No	No	No	No	No	No				No		19.3		104	61	118	26	37.9	15	No	0	No	No	No	3	≥ 2	1	< 2
94	31	Male	community	3	Yes	No	No	No	No	No	No	No	No	No	No	No	No	Yes	No	No	Yes	No				115	51	115	17	37.7	15	Yes	5	No	No	No			0	< 2
95	65	Male	community	2	No	Yes	No	No	No	No	No	No	No	No	No	No	No	Yes	No	No	No	No		9.8	8.1	135	78	83	18	38	15	Yes	5	No	No	No	0	< 2	0	< 2	2	≥ 2
96	46	Male	nosocomial	4	Yes	No	No	No	No	No	No	No	No	No	No	No	No	Yes	No			No		3.9		100	50	66	12		12	No	0	No	No	No			2	≥ 2
97	76	Female	community	7	Yes	No	No	Yes	No	No	No	Yes	No	Yes	No	No	No	Yes	No			No				150	66	100	18	36.7	15	Yes	8	No	No	Yes			0	< 2
98	69	Female	community	14	Yes	No	No	Yes	No	No	No	No	No	No	No	No	No	Yes	No	No	Yes	Yes	Yes	12.5	4.5	133	66	91	15	37.1	15	No	0	No	No	No	2	≥ 2	0	< 2	1	< 2
99	41	Male	community	3	Yes	No	No	No	No	No	No	No	No	No	No	No	No	No				No		9.5		129	82	90	20	36.2	15	No	0	No	No	No	0	< 2	0	< 2
100	77	Male	community	2	Yes	No	No	No	Yes	No	No	No	Yes	No	No	Yes	No	Yes	No	No	No	No		10.8	11.3	134	59	110	27	40.5	13	Yes	24	Yes	No	Yes	3	≥ 2	2	≥ 2	3	≥ 2
101	68	Female	community	4	No	No	No	No	No	No	No	Yes	No	No	Yes	Yes	No	No		No		No		13.4	5.3	133	50	110	21	37.2	10	Yes	15	No	No	No	3	≥ 2	1	< 2	2	≥ 2
102	41	Male	community	3	Yes	No	No	No	Yes	No	No	No	No	Yes	No	Yes	No	Yes	No	No	No	Yes	Yes	8.9	3.5	111	90	77	12	36.8	14	Yes	9	Yes	No	No	0	< 2	1	< 2	1	< 2
103	84	Male	nosocomial	3	Yes	No	No	No	No	No	No	Yes	Yes	No	Yes	Yes	No	Yes	No			No		11.3	29.9	60	30	152	33	38.5	12	Yes	9	Yes	No	Yes	3	≥ 2	3	≥ 2	5	≥ 2
104	35	Male	community	7	Yes	Yes	No	No	No	No	Yes	No	Yes	No	No	No	No	Yes	No	No	Yes	Yes	Yes	18.3	14.1	99	53	92	23	37.9	15	Yes	6	No	No	Yes	3	≥ 2	2	≥ 2	1	< 2
105	79	Male	community	32	Yes	No	No	No	Yes	No	No	No	Yes	No	No	Yes	No	Yes	No	No	No	Yes	No	9.1	7.3	109	87	162	29	38.5	15	Yes	11	No	No	No	3	≥ 2	1	< 2	2	≥ 2
106	83	Female	community	14	Yes	No	No	No	No	No	No	No	No	No	No	No	No	No			No	No		10.9		142	72	103	19	36.3	15	Yes	25	No	Yes	No	1	< 2	0	< 2
107	37	Male	community	14	No	No	No	No	Yes	No	Yes	No	No	Yes	No	Yes	No	Yes	Yes			No		17.5	7.9	108	63	102	18	38.8	15	Yes	23	Yes	Yes	No	3	≥ 2	0	< 2	1	< 2
108	81	Male	community	2	Yes	No	No	No	No	Yes	No	No	Yes	No	No	No	No	Yes	Yes	No	No	No		7.3	7.6	180	86	123	20	40.8	14	Yes	13	Yes	No	Yes	2	≥ 2	1	< 2	3	≥ 2
109	63	Male	community	10	Yes	No	No	No	No	No	No	No	Yes	No	Yes	Yes	Yes	Yes	No	No	No	Yes	Yes	21.7	3.5	106	48	101	18	37.8	15	Yes	7	No	Yes	No	2	≥ 2	0	< 2	0	< 2
110	67	Male	community	8	Yes	No	No	No	Yes	No	No	No	No	No	Yes	Yes	No	No				No		10.2	4.2	134	76	97	30	37.9	15	Yes	3	Yes	Yes	No	2	≥ 2	1	< 2	2	≥ 2
111	65	Male	community	2	No	No	No	Yes	No	Yes	No	Yes	Yes	No	No	Yes	No	Yes	No	No	No	No		19.7	49.5	88	55	82	17	36.3	15	Yes	32	No	No	No	1	< 2	1	< 2	3	≥ 2
112	79	Male	community	2	No	No	No	No	Yes	No	No	No	No	No	No	Yes	No	Yes	No	No	No	No		10.4	6.5	130	67	87	20		15	Yes	4	No	No	No			0	< 2	1	< 2
113	43	Male	community	5	Yes	Yes	Yes	No	No	No	No	No	No	No	No	No	No	Yes	No	No	No	No				133	60	100	16	38.2	15	Yes	7	No	No	No			0	< 2
114	81	Male	community	2	Yes	No	No	No	Yes	No	Yes	No	Yes	No	Yes	Yes	No	Yes	No	No	No	No		26.6	7.1	127	67	116	28	38.6	15	Yes	12	No	No	No	4	≥ 2	1	< 2	2	≥ 2
115	72	Male	community	1	No	No	No	No	No	No	No	Yes	Yes	No	Yes	Yes	No	Yes	No			No		15.2	9	82	49	96	22	35	15	Yes	1	No	Yes	No	4	≥ 2	2	≥ 2	3	≥ 2
116	47	Female	community	7	Yes	No	No	No	Yes	No	No	No	Yes	No	No	Yes	No	Yes	Yes	No	No	No		9.4	8.1	80	60	113	22	38.8	15	Yes	17	Yes	No	Yes	3	≥ 2	2	≥ 2	2	≥ 2
117	82	Female	community	11	No	No	No	No	No	No	No	Yes	Yes	No	No	No	No	Yes	No	No	Yes	No		10.1	23.9	87	47	90	23	36.6	15	Yes	26	Yes	No	Yes	1	< 2	2	≥ 2	3	≥ 2
118	53	Male	community	2	No	No	No	No	No	No	No	No	No	No	No	No	No	Yes	No			No		22.2		78	61	100	20	37	14	Yes	10	No	Yes	No	2	≥ 2	2	≥ 2
119	49	Female	community	2	Yes	No	Yes	No	No	No	No	No	No	Yes	Yes	No	No	Yes	Yes	No	No	No		1	16	94	45	146	33	38.8	15	Yes	10	No	Yes	Yes	4	≥ 2	2	≥ 2	2	≥ 2
120	77	Male	community	1	Yes	No	No	Yes	Yes	No	No	No	No	No	No	Yes	No	Yes	Yes			No		13.1		124	69	133	35	37.9	15	Yes	8	No	No	No	3	≥ 2	1	< 2
122	86	Female	community	2	Yes	No	Yes	No	No	No	No	No	Yes	No	No	No	No	Yes	No			No		4.3		94	52	81	20	38.6	15	Yes	5	No	No	No	1	< 2	1	< 2
123	27	Female	community	4	No	Yes	No	No	No	No	No	No	No	No	No	No	No	No				No				107	68	80	22	36.5	15	No	0	No	No	No			1	< 2
124	67	Male	community	2	No	Yes	No	No	No	Yes	No	No	No	No	No	No	No	Yes	No	No	No	No		13.6	5.3	174	104	92	18	37.3	15	Yes	3	No	No	No	2	≥ 2	0	< 2	1	< 2
125	76	Male	community	3	No	No	No	No	Yes	No	No	No	Yes	No	No	Yes	No	Yes	No	No	No	Yes	Yes	13	7.5	139	43	93	22	37.3	15	Yes	6	No	No	No	3	≥ 2	1	< 2	2	≥ 2
126	82	Male	community	4	Yes	No	No	Yes	Yes	No	No	Yes	Yes	No	Yes	No	No	Yes	No	No	No	Yes	Yes	14	18.9	131	49	76	14	36.3	15	Yes	4	No	No	No	1	< 2	0	< 2	2	≥ 2
127	70	Female	community	7	Yes	No	No	Yes	Yes	No	No	No	No	No	No	No	No	No				No		6.4	5.3	125	56	83	24	34	15	No	0	No	No	No	2	≥ 2	1	< 2	1	< 2
128	84	Female	community	2	No	No	No	No	Yes	No	No	No	Yes	No	No	Yes	No	No		No	No	No		17.9	9.5	195	83	74	21	36.7	15	Yes	4	No	No	No	2	≥ 2	0	< 2	2	≥ 2
129	64	Female	community	7	No	No	No	Yes	No	No	No	Yes	No	No	No	No	No	No				No		5.7		155	104	85	21	37.3	15	No	0	No	No	No	1	< 2	0	< 2
130	80	Female	community	3	No	No	No	Yes	No	No	No	No	Yes	No	No	No	No	Yes	No	No		No		9.6	5.2	119	56	102	27	37.4	15	Yes	17	No	Yes	No	2	≥ 2	1	< 2	1	< 2
131	54	Male	community	10	Yes	Yes	No	No	No	No	No	No	No	No	Yes	Yes	No	Yes	No	No	No	No		16.4		148	77	86	25	39.7	15	Yes	7	No	No	No	3	≥ 2	1	< 2
132	73	Male	community	7	Yes	No	No	Yes	No	Yes	No	No	Yes	No	No	Yes	No	Yes	Yes	No	No	No		20.9	7.9	125	44	93	15	37.7	15	Yes	39	No	No	No	2	≥ 2	0	< 2	2	≥ 2
133	77	Female	community	1	Yes	No	No	No	No	Yes	Yes	Yes	Yes	Yes	Yes	No	No	Yes	No			No		9.1	5.7	123	58	93	18	35.5	15	Yes	12	No	No	No	2	≥ 2	0	< 2	1	< 2
134	50	Male	community	4	No	No	No	No	Yes	No	Yes	No	No	No	No	Yes	Yes	Yes	No	No	No	No		5.9	6.8	95	61	126	27	37.9	15	Yes	18	Yes	Yes	Yes	2	≥ 2	2	≥ 2	0	< 2
135	74	Male	community	3	No	No	No	No	No	No	No	No	Yes	No	No	No	No	Yes	No	No	No	No		16.4	27.7	97	59	119	23	37.7	15	Yes	6	No	Yes	No	3	≥ 2	2	≥ 2	2	≥ 2
137	40	Female	community	2	No	No	No	No	No	No	Yes	No	No	No	No	Yes	No	Yes	Yes	No	No	No		10.1	21.1	80	44	70	10	36.4	13	Yes	20	Yes	No	Yes	0	< 2	2	≥ 2	3	≥ 2
138	60	Female	community	2	Yes	No	No	No	No	Yes	No	No	No	No	No	No	No	Yes	No	No	No	Yes	Yes	25		143	57	117	27	38.1	15	Yes	5	No	No	No	4	≥ 2	1	< 2
139	36	Female	community	15	Yes	No	No	No	No	No	No	No	No	No	No	No	No	No		No	No	No		5.9		114	69	72	20	37	15	Yes	10	No	No	No	0	< 2	0	< 2
140	58	Female	community	3	Yes	Yes	No	No	Yes	No	No	No	No	No	No	No	No	Yes	No	No	No	Yes	No	11.6		159	76	116	21	38.6	15	Yes	6	No	No	No	3	≥ 2	0	< 2
141	65	Male	community	5	Yes	Yes	No	No	Yes	No	No	No	No	Yes	Yes	Yes	No	Yes	Yes	No		No		0.1	4	103	56	90	22	37.4	15	Yes	11	No	No	No	2	≥ 2	1	< 2	1	< 2
142	20	Male	community	4	No	No	No	Yes	No	No	No	No	No	No	No	No	No	No				No		7.3		113	53	67	16	37.8	15	No	0	No	No	No	0	< 2	0	< 2
143	42	Male	community	1	No	No	No	Yes	Yes	No	No	No	No	No	Yes	No	No	Yes	No	No	No	Yes	Yes	13.2	4.4	124	78	86	19	38.7	15	Yes	5	No	No	No	2	≥ 2	0	< 2	0	< 2
144	66	Male	community	7	No	No	No	No	No	No	No	No	No	No	No	No	No	Yes	No	No	No	No		18.1		150	88	88	16	36.8	15	Yes	5	No	No	No	1	< 2	0	< 2
145	78	Male	community	2	Yes	No	No	No	No	Yes	No	Yes	Yes	No	No	No	No	Yes	No	No		No		14.7		147	76	68	31	36.3	15	Yes	6	No	No	No	2	≥ 2	1	< 2
146	39	Female	community	14	No	No	No	Yes	No	No	No	No	No	No	No	No	No	Yes	No			No		16.1	5.4	128	66	103	25	39.2	15	No	0	No	No	No	4	≥ 2	1	< 2	0	< 2
147	66	Male	community	2	No	No	No	No	Yes	Yes	No	No	No	Yes	No	Yes	No	Yes	No	No	No	No		16.8	4.9	124	62	100	14	37.2	15	Yes	7	No	No	No	2	≥ 2	0	< 2	1	< 2
148	41	Male	community	3	No	No	No	No	No	No	Yes	No	No	Yes	No	Yes	Yes	Yes	No			Yes	Yes	12		120	62	105	14	36.8	15	Yes	8	No	No	No	1	< 2	0	< 2
149	76	Male	community	5	Yes	No	No	No	Yes	No	No	No	No	Yes	Yes	No	No	Yes	No	No	No	No		1.1	10.8	125	47	80	18	38	15	Yes	8	No	Yes	No	1	< 2	0	< 2	2	≥ 2
150	63	Male	community	1	Yes	No	No	No	No	No	No	No	No	No	Yes	No	No	Yes	Yes	No	No	No		9.7	7.5	155	68	84	26	39.1	15	Yes	44	No	Yes	No	2	≥ 2	1	< 2	1	< 2
151	19	Male	nosocomial	10	Yes	No	No	Yes	No	No	No	No	No	No	No	Yes	No	Yes	No	No	No	No		10.4		133	70	120	30	38.6	15	Yes	20	No	No	No	3	≥ 2	1	< 2
152	64	Male	nosocomial	3	Yes	No	No	No	No	Yes	No	No	Yes	No	No	No	No	Yes	No	No	No	Yes	Yes	6.2	8.8	113	80	80	24		15	Yes	12	Yes	No	No			1	< 2	1	< 2
153	47	Male	community	7	Yes	No	No	Yes	No	No	No	No	No	No	No	No	No	No				No		12.1		126	80	95	12		15	No	0	No	No	No			0	< 2
154	25	Male	nosocomial	2	Yes	No	No	No	No	No	No	No	No	No	No	No	No	No				No		6.9	1.5	143	91	121	13	37.9	15	Yes	3	Yes	No	No	1	< 2	0	< 2	0	< 2
156	75	Female	nosocomial	3	Yes	No	No	No	No	No	No	No	Yes	No	No	No	No	Yes	No	No	No	No		8.2		165	78	96	20	36.8	15	Yes	9	No	No	No	1	< 2	0	< 2
157	91	Female	community	6	No	No	No	No	No	No	No	No	Yes	No	No	No	No	Yes	No	No	Yes	No		28.9	10.1	105	50	71	16	36.6	15	Yes	3	No	Yes	No	1	< 2	0	< 2	2	≥ 2
158	88	Male	community	3	Yes	No	No	No	No	No	No	No	Yes	Yes	No	No	No	Yes	No	No	No	No		10.4	24.5	153	61	80	26	37.8	15	Yes	5	No	No	No	1	< 2	1	< 2	2	≥ 2
159	67	Male	community	2	Yes	No	No	No	Yes	No	No	Yes	No	No	No	Yes	No	Yes	No			No		22.9	10	119	50	99	23	37.8	15	Yes	5	No	No	No	3	≥ 2	1	< 2	2	≥ 2
160	56	Male	community	2	No	No	No	No	Yes	No	No	No	No	Yes	No	Yes	No	No				No		5.6		143	78	109	12	35.4	15	Yes	1	No	Yes	No	2	≥ 2	0	< 2
161	67	Female	community	4	No	No	No	No	No	No	No	No	No	No	No	No	No	Yes	No	No	No	Yes	Yes	16.9		147	80	108	22	38.2	15	Yes	7	No	No	No	4	≥ 2	1	< 2
162	62	Male	community	1	No	No	No	No	No	No	No	Yes	No	Yes	No	No	No	Yes	No	No	No	No		11.4	12.2	190	111	115	16	34.6	7	Yes	13	Yes	No	Yes	2	≥ 2	1	< 2	2	≥ 2
163	63	Male	nosocomial	14	No	No	No	No	No	No	No	No	Yes	No	No	No	No	Yes	No	No		Yes	Yes	16.8	4.5	136	68	104	20	38.3	15	Yes	13	No	No	No	3	≥ 2	0	< 2	0	< 2
164	61	Female	community	3	No	No	No	No	No	No	Yes	No	No	Yes	No	No	No	Yes	No	No	No	No		9.3	5.2	122	80	117	25	38.9	15	Yes	24	Yes	No	No	3	≥ 2	1	< 2	0	< 2
165	40	Female	community	2	No	Yes	No	No	Yes	No	Yes	No	No	Yes	No	Yes	Yes	Yes	No	No	No	No				158	76	128	20	37.2	13	Yes	3	No	No	No			1	< 2
166	62	Male	nosocomial	1	Yes	No	No	No	No	No	No	No	No	Yes	Yes	No	No	Yes	No	No	No	Yes	Yes	1.2		110	64	82	15	36.2	15	Yes	11	No	No	No	1	< 2	0	< 2
167	66	Male	community	8	Yes	No	No	Yes	No	No	No	No	Yes	No	No	No	No	No				No		9.1	6.4	173	89	97	16	37.1	15	No	0	No	No	No	1	< 2	0	< 2	1	< 2
168	81	Male	community	5	Yes	No	No	No	Yes	No	No	No	No	No	Yes	Yes	No	No		No	No	No		6	9.2	151	63	100	23	37.1	15	Yes	9	No	No	No	2	≥ 2	1	< 2	2	≥ 2
169	66	Male	community	3	No	No	No	Yes	Yes	No	No	Yes	Yes	No	No	Yes	No	Yes	No	No	No	No		15.2	27.1	100	50		12		15	Yes	23	No	No	No			1	< 2	2	≥ 2
170	77	Male	community	3	Yes	No	No	No	No	No	No	Yes	Yes	No	No	Yes	No	Yes	No			Yes	Yes	12.2	6.5	100	46	77	16	37.9	15	Yes	8	No	No	No	1	< 2	1	< 2	1	< 2
171	39	Male	community	4	No	No	No	Yes	No	No	No	No	No	No	No	No	No	Yes	No			No		17.9		100	50		12		15	Yes	10	No	No	No			1	< 2
172	40	Female	nosocomial	6	No	No	No	Yes	No	Yes	Yes	No	No	No	No	No	No	No				No		7.4		110	80	83	17	36.6	15	Yes	6	No	No	No	0	< 2	0	< 2
173	81	Female	community	3	No	Yes	No	No	No	No	No	No	No	No	No	No	No	Yes	No			No		17.1		131	58	124	23	39.3	15	Yes	31	Yes	Yes	No	4	≥ 2	1	< 2
174	18	Female	community	7	Yes	No	No	No	No	No	No	No	No	No	No	No	No	Yes	No	No	No	No		10.2		116	55	105	16	36.8	15	Yes	4	No	No	No	1	< 2	0	< 2
175	45	Male	community	2	Yes	No	No	No	No	No	No	No	No	No	No	No	No	No				No		8		102	56	81	25	37.9	15	No	0	No	No	No	1	< 2	1	< 2
176	75	Female	community	1	No	No	No	No	No	No	No	Yes	Yes	No	Yes	No	No	Yes	No	No	No	Yes	Yes	7.7	8	128	55	109	34	39	15	Yes	10	Yes	No	No	3	≥ 2	1	< 2	3	≥ 2
177	66	Female	nosocomial	14	Yes	No	No	No	Yes	Yes	No	No	No	No	No	No	No	Yes	No	No	No	Yes	Yes	12.7	4.2	101	43	94	13	37	15	Yes	9	No	No	No	2	≥ 2	0	< 2	1	< 2
178	48	Female	nosocomial	4	No	No	No	No	No	No	No	No	No	No	Yes	No	No	Yes	No	No	No	No		8.3		100	50		12		15	Yes	50	No	No	No			1	< 2
179	84	Male	community	28	No	No	No	No	No	No	No	No	No	Yes	Yes	No	No	Yes	No	No	No	No		33		141	59	101	33	38.1	15	Yes	12	Yes	Yes	Yes	4	≥ 2	1	< 2
180	30	Female	community	7	Yes	No	No	No	No	No	Yes	No	No	No	No	No	No	Yes	No	No	No	Yes	Yes	9.3	4.9	150	100	55	25	37.7	15	Yes	9	No	No	No	1	< 2	1	< 2	0	< 2
181	76	Male	community	2	Yes	No	Yes	No	No	No	No	No	Yes	No	No	No	No	Yes	Yes	No	No	No		6.5		140	70	67	31	38.7	15	Yes	6	No	No	No	2	≥ 2	1	< 2
182	45	Male	community	10	No	No	No	No	Yes	No	No	No	No	Yes	Yes	Yes	Yes	Yes	No	No		Yes	Yes	20.3	2	126	77	124	20	36.8	15	Yes	26	No	No	No	2	≥ 2	0	< 2	0	< 2
183	91	Female	community	1	No	No	Yes	No	No	No	No	Yes	No	No	No	No	No	Yes	No	No	No	No		11.9	9.2	213	53	100	26	37.9	11	Yes	10	No	No	No	2	≥ 2	2	≥ 2	3	≥ 2
184	67	Female	community	2	No	No	No	No	No	No	No	No	No	No	No	No	No	No				No		23.1		130	61	79	15	35.6	15	Yes	3	No	No	No	2	≥ 2	0	< 2
185	34	Female	community	3	Yes	Yes	No	Yes	No	No	No	No	No	No	No	No	No	No		No		No		8.3		107	59	93	18	37.8	15	No	0	No	No	No	1	< 2	0	< 2
186	26	Female	nosocomial	2	Yes	No	No	No	No	No	No	No	No	No	No	No	No	Yes	No			Yes	Yes	9.8		91	43	87	37	38.4	15	Yes	17	No	No	No	2	≥ 2	2	≥ 2
187	70	Female	nosocomial	14	Yes	Yes	No	No	No	No	No	No	No	Yes	Yes	No	No	Yes	No	No	No	Yes	Yes	6		90	44	76	29	37.7	15	Yes	10	Yes	Yes	No	1	< 2	2	≥ 2
188	88	Female	nosocomial	2	Yes	No	No	No	No	No	No	No	Yes	No	No	No	No	Yes	No	No		No		8.4	6.1	130	80	110	19	39.7	15	Yes	15	No	No	No	2	≥ 2	0	< 2	1	< 2
189	77	Female	community	2	Yes	No	No	No	Yes	Yes	No	Yes	Yes	No	Yes	Yes	No	No				No		8	16	141	73	107	25	37	15	Yes	18	No	Yes	No	2	≥ 2	1	< 2	2	≥ 2
190	79	Male	community	2	No	No	No	No	No	No	No	No	No	No	No	Yes	No	Yes	No	No	No	No		7.4	6.5	115	55	88	22	36	15	Yes	6	No	No	No	1	< 2	1	< 2	1	< 2
191	94	Male	community	1	No	No	No	No	No	Yes	No	Yes	No	No	No	No	No	No				No		9.3	11	140	50	56	16		15	Yes	17	No	No	No			0	< 2	2	≥ 2
192	50	Female	community	5	No	No	No	No	Yes	No	No	Yes	Yes	Yes	No	No	No	Yes	No			No		11.8	3.5	154	78	89	26	37.8	15	Yes	3	No	No	No	1	< 2	1	< 2	0	< 2
193	50	Female	community	28	Yes	No	No	Yes	No	No	No	No	No	No	No	No	No	Yes	No	No	No	Yes	Yes	39.1		95	42	126	20	39.4	15	Yes	5	No	No	No	3	≥ 2	1	< 2
194	70	Male	community	7	Yes	Yes	No	No	Yes	No	No	No	Yes	No	Yes	Yes	No	Yes	No			No		14.3	9.7	93	45	95	16	38.1	15	Yes	12	Yes	No	No	3	≥ 2	1	< 2	2	≥ 2
195	73	Male	community	1	No	No	No	No	No	No	No	No	No	No	No	No	No	Yes	No	No	No	No		22.3		150	75	90	18	39	13	Yes	17	No	No	No	2	≥ 2	1	< 2
196	85	Female	community	2	Yes	No	No	No	No	No	No	No	No	Yes	Yes	No	No	Yes	No	No	No	Yes	Yes	10.4	11.1	120	60	111	16	39.6	15	Yes	5	No	No	No	2	≥ 2	0	< 2	2	≥ 2
197	83	Female	community	10	No	No	No	Yes	No	No	No	No	No	No	Yes	No	No	Yes	No	No	No	No		5.6	3.1	144	70	67	20	37.2	14	Yes	10	No	No	No	0	< 2	1	< 2	2	≥ 2
198	55	Male	community	1	No	No	No	Yes	No	No	Yes	No	No	Yes	No	No	No	Yes	No			No		8.3	4.7	133	65	95	20	39.9	15	Yes	3	No	No	No	2	≥ 2	0	< 2	0	< 2
199	56	Male	nosocomial	3	No	No	No	No	Yes	No	No	No	Yes	No	No	Yes	No	Yes	No	No	No	No				149	118	112	25	37.7	15	Yes	5	No	No	No			1	< 2
200	80	Female	community	3	No	No	No	No	Yes	No	No	No	No	No	No	No	No	Yes	No	No		Yes	Yes	10.9	8.8	157	61	109	22	38.4	15	Yes	10	Yes	Yes	No	3	≥ 2	1	< 2	2	≥ 2
201	87	Female	community	2	No	No	Yes	No	No	No	No	No	Yes	No	No	No	No	Yes	No	No		No		4.9	17.7	86	42	117	40	36.2	14	Yes	4	No	Yes	Yes	2	≥ 2	3	≥ 2	5	≥ 2
202	42	Female	community	7	Yes	No	No	No	No	No	No	No	No	No	No	No	No	Yes	No	No		Yes	Yes	13.8	5.4	106	65	95	25	38	15	Yes	8	No	No	No	3	≥ 2	1	< 2	0	< 2
203	74	Male	community	21	Yes	No	No	Yes	No	No	No	No	Yes	No	Yes	No	No	No		No	No	No		18.2	5.2	131	97	94	19	34.2	15	Yes	10	No	Yes	No	3	≥ 2	0	< 2	1	< 2
204	76	Male	community	3	No	No	No	No	No	Yes	No	Yes	Yes	No	No	Yes	No	Yes	No	No		No		4.6	3.3	136	64	82	15	38.8	14	Yes	8	No	No	No	1	< 2	1	< 2	2	≥ 2
205	55	Female	community	7	No	No	No	No	No	No	No	No	No	No	Yes	Yes	Yes	No				No		15.7		121	70	75	16	37.2	15	Yes	5	No	Yes	No	1	< 2	0	< 2
206	77	Male	community	6	Yes	No	No	Yes	No	Yes	No	No	No	No	Yes	No	No	Yes	No	No	No	No		4.9	3.4	141	62	72	15	38	15	Yes	5	No	No	No	0	< 2	0	< 2	1	< 2
207	41	Male	community	2	No	No	Yes	No	Yes	No	Yes	No	No	Yes	No	Yes	Yes	Yes	No	No		No		8.1	5	102	65	82	12	36.5	14	Yes	4	No	No	No	0	< 2	1	< 2	1	< 2
208	60	Female	nosocomial	7	Yes	No	No	No	No	No	No	No	No	Yes	Yes	No	No	No				No		8	5	94	51	84	20		15	Yes	3	No	Yes	No			1	< 2	0	< 2
209	64	Female	community	3	Yes	No	No	No	No	Yes	No	No	No	No	No	No	No	Yes	No			No		12.2	10.3	184	87	126	40	37.7	14	Yes	10	Yes	No	No	3	≥ 2	2	≥ 2	3	≥ 2
210	85	Female	community	14	Yes	No	No	Yes	No	No	No	No	Yes	No	No	No	No	No		No		No		14.6		135	58	94	23	37.3	15	Yes	3	No	No	No	3	≥ 2	1	< 2
211	63	Male	community	5	Yes	Yes	No	No	Yes	Yes	No	Yes	Yes	Yes	No	Yes	No	Yes	No			No		6.7	18.1	99	62	110	22	35.1	15	Yes	5	No	No	No	3	≥ 2	2	≥ 2	1	< 2
212	84	Male	community	1	No	No	Yes	No	No	Yes	No	Yes	Yes	No	No	No	No	Yes	No			No		15.5	17.7	79	47	78	30	34	15	Yes	26	No	Yes	No	3	≥ 2	2	≥ 2	4	≥ 2
213	62	Male	community	7	Yes	Yes	No	No	No	No	No	Yes	No	No	No	No	No	Yes	No	No		No		23.5	20.2	87	59	93	13	36.6	15	Yes	4	No	No	No	2	≥ 2	1	< 2	2	≥ 2
214	93	Male	community	4	No	No	No	Yes	Yes	No	No	No	Yes	No	No	Yes	No	Yes	No	No		No		28	12	148	62	80	16	37.4	15	Yes	9	No	No	No	1	< 2	0	< 2	2	≥ 2
215	16	Male	community	7	No	No	No	Yes	Yes	No	No	Yes	No	No	No	Yes	No	No				Yes	Yes	12.1	3.5	132	64	110	20	36	15	No	0	No	No	No	2	≥ 2	0	< 2	0	< 2
216	86	Male	community	3	Yes	No	No	No	No	No	No	Yes	Yes	No	No	No	No	Yes	Yes	No	No	No		11.5	5.2	149	64	92	24	38.3	15	Yes	14	No	No	No	3	≥ 2	1	< 2	1	< 2
217	46	Male	community	28	No	Yes	No	No	Yes	No	Yes	No	No	Yes	No	Yes	Yes	Yes	No	No	No	No		13.1	9.9	107	80	61	16		15	Yes	18	Yes	No	No			0	< 2	1	< 2
218	62	Female	community	2	No	No	Yes	No	No	No	Yes	No	No	Yes	No	No	No	Yes	No	No		No		13.7	21.3	73	42	102	18	37	12	Yes	8	No	No	Yes	2	≥ 2	2	≥ 2	3	≥ 2
219	37	Male	community	2	Yes	No	No	Yes	No	No	No	No	No	Yes	Yes	No	No	Yes	No	No	No	No		2.3	3.8	103	63	114	10	39.4	15	Yes	12	No	No	No	3	≥ 2	0	< 2	0	< 2
220	87	Male	community	1	No	No	No	No	No	No	No	Yes	Yes	No	No	Yes	No	Yes	No	No	No	No		7.8	12.9	114	55	81	30	39.4	15	Yes	12	No	No	No	2	≥ 2	1	< 2	3	≥ 2
221	66	Female	community	2	No	No	No	No	No	No	No	No	No	No	No	No	No	Yes	No	No	Yes	No		12.6	6	129	56	120	22	40.1	15	Yes	4	No	No	Yes	4	≥ 2	1	< 2	1	< 2
222	85	Female	community	2	No	No	No	No	Yes	No	No	No	No	No	No	Yes	No	Yes	No			No		7.2		153	53	98	15	36.5	15	Yes	3	No	No	No	1	< 2	0	< 2
223	86	Male	community	5	No	No	Yes	No	No	No	No	No	Yes	No	No	No	No	Yes	No	No	No	No		8.4	20.6	100	50		12		14	Yes	12	No	No	No			2	≥ 2	3	≥ 2
224	76	Male	community	2	No	No	No	Yes	No	No	No	No	No	No	No	No	No	No				No		13.8	7.2	141	85	100	16	35.9	15	No	0	No	No	No	3	≥ 2	0	< 2	2	≥ 2
225	74	Male	community	1	No	No	Yes	No	No	Yes	No	No	Yes	No	No	Yes	Yes	Yes	No	No		No		10.2	5.7	131	53	90	20	39	14	Yes	6	No	No	No	1	< 2	1	< 2	2	≥ 2
226	81	Male	community	4	Yes	No	No	Yes	Yes	No	No	Yes	Yes	No	No	Yes	No	Yes	No	No	No	No		17.5	23.1	174	85	103	24	38.5	15	Yes	8	No	No	No	4	≥ 2	1	< 2	2	≥ 2
227	70	Female	community	5	Yes	No	No	No	Yes	No	No	No	No	No	No	No	No	Yes	No	No		Yes	Yes	12.6	3.7	145	64	84	14	36.8	15	Yes	6	No	No	No	1	< 2	0	< 2	1	< 2
228	61	Male	community	3	Yes	No	No	No	No	No	No	No	Yes	No	No	No	No	Yes	No	No	No	No		17.7		100	50	96	12	38.6	15	No	0	No	No	No	3	≥ 2	1	< 2
229	49	Male	community	4	No	No	No	No	No	No	No	No	Yes	Yes	No	Yes	Yes	Yes	No	No		Yes	No	4.7	4.4	105	65	69	30	37.1	15	Yes	2	No	No	No	1	< 2	1	< 2	1	< 2
230	40	Female	nosocomial	3	Yes	No	No	Yes	No	Yes	No	No	No	No	No	No	No	Yes	No			No		12.9	3.5	96	55	100	20	37.5	15	Yes	1	Yes	No	No	2	≥ 2	1	< 2	0	< 2
231	47	Female	community	7	Yes	No	No	Yes	No	No	No	No	No	No	No	No	No	Yes	No			No		10.1		121	62	92	16	38.6	15	No	0	No	No	No	2	≥ 2	0	< 2
232	54	Male	community	1	Yes	No	No	No	No	Yes	No	No	Yes	No	No	No	No	Yes	Yes			No		16.7	8.5	129	75	97	20	39.8	15	Yes	10	No	No	Yes	3	≥ 2	0	< 2	1	< 2
233	20	Male	community	2	Yes	No	No	Yes	No	No	No	No	No	No	No	No	No	No		No	No	No		16.2		121	64	96	15	38.1	15	No	0	No	No	No	3	≥ 2	0	< 2
234	61	Male	nosocomial	7	Yes	No	Yes	No	No	No	No	Yes	Yes	No	No	No	No	No				No		18.4	34.7	156	130	170	46	36.9	8	Yes	3	No	Yes	Yes	3	≥ 2	2	≥ 2	3	≥ 2
235	66	Male	community	2	Yes	No	No	No	Yes	No	No	No	Yes	No	No	Yes	No	Yes	No	No		No		16.5	11.2	147	78	80	16	38.4	12	Yes	61	Yes	No	Yes	2	≥ 2	1	< 2	3	≥ 2
236	70	Male	community	3	Yes	No	No	No	No	No	No	No	No	No	Yes	Yes	No	Yes	No	No	No	No		4.2		118	60	102	21	39.3	15	Yes	7	No	No	No	3	≥ 2	0	< 2
237	75	Male	nosocomial	4	No	No	Yes	No	No	No	Yes	Yes	Yes	No	No	No	No	No				No		17.2	13.9	160	120	80	20	36.5	8	Yes	1	No	Yes	No	1	< 2	1	< 2	3	≥ 2
238	67	Male	community	1	Yes	No	No	No	Yes	No	No	No	No	No	Yes	Yes	No	Yes	No			No		7.8	5.3	110	57	90	16	38.7	15	No	0	No	No	No	1	< 2	0	< 2	1	< 2
239	77	Female	community	2	No	No	Yes	No	No	No	No	No	No	No	Yes	No	No	Yes	No	No		Yes	Yes	8.5	7.3	125	70	117	25	37.5	14	Yes	19	No	No	No	2	≥ 2	2	≥ 2	3	≥ 2
240	23	Male	community	14	Yes	No	No	Yes	No	No	No	No	No	No	No	No	No	Yes	No	No		Yes	Yes	10.6	3.2	110	49	115	41	39.3	15	Yes	12	No	No	No	3	≥ 2	1	< 2	1	< 2
241	53	Female	nosocomial	4	No	No	Yes	No	No	No	Yes	No	No	No	No	No	Yes	Yes	No	No	No	No		12.9	9.5	127	80	130	25	37.5	15	Yes	4	Yes	No	Yes	3	≥ 2	1	< 2	1	< 2
242	49	Male	nosocomial	3	No	No	No	No	No	No	Yes	No	No	No	Yes	Yes	Yes	Yes	No	No	No	No		4.8		110	66	111	20	36.7	14	Yes	13	No	No	Yes	1	< 2	1	< 2
243	73	Female	community	2	No	No	No	No	Yes	No	No	No	No	No	No	No	No	Yes	No	No	No	No		11.8	5.1	142	72	89	18	37.8	15	Yes	14	No	No	No	0	< 2	0	< 2	1	< 2
244	54	Female	community	14	No	No	Yes	No	No	No	No	No	No	No	No	No	No	Yes	No	No	No	No		17.5		100	50		12		9	No	0	No	No	No			2	≥ 2
245	73	Male	community	3	Yes	No	No	No	Yes	No	No	No	No	No	Yes	No	No	Yes	No	No	No	Yes	Yes	11.9		145	67	76	18	39.7	15	Yes	4	No	No	No	1	< 2	0	< 2
246	71	Male	community	2	Yes	No	No	No	Yes	Yes	No	Yes	No	No	No	Yes	No	No				No		5.2	15.6	126	54	55	12	35.1	15	No	0	No	No	No	1	< 2	0	< 2	2	≥ 2
247	61	Female	nosocomial	5	Yes	No	No	No	No	Yes	Yes	No	No	Yes	No	No	No	Yes	Yes			No		19.2	4.4	125	46	86	18	37.3	15	Yes	22	No	Yes	No	1	< 2	0	< 2	0	< 2
248	61	Male	community	5	Yes	No	No	Yes	No	No	No	Yes	No	No	No	No	No	Yes	No	No	Yes	No		26.5	6.1	80	50	88	24	36.6	15	Yes	13	Yes	No	No	2	≥ 2	2	≥ 2	1	< 2
249	56	Female	community	1	No	No	No	Yes	No	No	No	No	No	No	Yes	No	No	No				No		14.6	5.8	113	65	52	9	36.8	15	No	0	No	No	No	1	< 2	0	< 2	0	< 2
250	17	Male	community	3	Yes	No	No	No	Yes	No	No	No	No	No	No	No	No	Yes	No	No	No	Yes	Yes	4.6	3.1	146	63	91	21	38.5	15	Yes	4	Yes	No	No	3	≥ 2	0	< 2	0	< 2
251	42	Male	community	2	No	No	No	No	No	No	No	No	No	Yes	No	Yes	No	Yes	No	No	No	Yes	Yes			111	63	117	29	37	15	Yes	4	Yes	No	No			1	< 2
252	44	Male	community	7	No	No	No	No	No	No	No	No	No	No	No	No	No	Yes	No			No		8.9		180	100	120	20	37.6	15	Yes	3	No	No	No	1	< 2	0	< 2
253	76	Female	community	14	No	No	No	Yes	No	No	No	No	No	No	No	No	No	No		No		No		5.7		140	62	74	16	35.6	15	No	0	No	No	No	1	< 2	0	< 2
254	73	Female	community	2	No	No	Yes	No	No	No	No	Yes	No	No	No	No	No	Yes	No	No	Yes	No		24.4	11.8	129	76	96	23	38.4	15	Yes	7	No	No	No	4	≥ 2	1	< 2	2	≥ 2
255	68	Male	community	1	Yes	Yes	No	No	No	No	No	No	No	Yes	Yes	No	No	No		No		No		0.9	4	120	70	80	16	36.7	15	Yes	5	No	No	No	1	< 2	0	< 2	1	< 2
256	60	Male	community	14	Yes	No	No	Yes	No	No	No	No	Yes	No	Yes	No	No	Yes	No	No		Yes	Yes	18.1	4	120	49	90	25	36.3	15	Yes	60	Yes	No	No	2	≥ 2	1	< 2	0	< 2
257	68	Female	community	2	Yes	No	No	No	No	Yes	No	No	No	No	No	No	No	Yes	No	Yes	No	No		12.2	3.9	137	101	95	20	39.7	15	Yes	24	Yes	No	Yes	3	≥ 2	0	< 2	1	< 2
258	63	Female	community	14	No	No	No	No	No	No	No	No	No	No	Yes	Yes	No	Yes	No			No		5.8	9.3	110	66	107	23	36.7	15	Yes	1	No	Yes	No	2	≥ 2	1	< 2	1	< 2
259	49	Female	community	1	Yes	No	No	No	Yes	No	No	No	Yes	No	No	No	No	Yes	Yes	No		Yes	Yes	15	6	141	46	110	30	38.4	15	Yes	4	No	No	No	4	≥ 2	1	< 2	1	< 2
260	68	Male	community	1	Yes	No	No	No	No	No	No	No	No	Yes	Yes	No	No	Yes	No	No	No	Yes	Yes	10		150	73	79	30	38.9	15	Yes	7	No	No	No	2	≥ 2	1	< 2
261	71	Female	community	2	Yes	No	No	No	No	No	Yes	Yes	Yes	No	No	No	No	Yes	No			No		11.2	7.4	118	52	72	15	38.3	15	No	0	No	No	No	1	< 2	0	< 2	2	≥ 2
262	79	Male	nosocomial	3	No	No	No	No	No	No	No	No	Yes	No	No	No	No	Yes	No			No		13.7	10.8	140	79	93	16	37.7	8	Yes	6	No	No	No	2	≥ 2	1	< 2	3	≥ 2
263	66	Male	community	4	No	No	No	No	No	No	No	No	Yes	No	No	No	No	Yes	No	No		No		10.2		130	73	105	29		15	Yes	4	No	No	No			1	< 2
264	87	Female	community	14	No	No	No	Yes	No	No	No	Yes	Yes	No	No	No	No	No				No		7.8	6.6	91	45	92	20	38.9	13	Yes	1	No	Yes	No	2	≥ 2	2	≥ 2	2	≥ 2
265	70	Male	community	2	Yes	No	No	No	Yes	Yes	No	Yes	Yes	No	Yes	Yes	No	Yes	No	No		Yes	Yes	8.2	11.2	122	80	101	20	36.8	15	Yes	9	No	No	No	1	< 2	0	< 2	2	≥ 2
266	64	Male	community	3	Yes	No	No	No	No	No	No	No	No	Yes	Yes	No	No	Yes	No	No	No	No		12.2		111	69	155	25		15	Yes	4	No	No	No			1	< 2
267	74	Male	community	4	No	No	No	No	Yes	No	No	No	Yes	No	No	Yes	No	Yes	No			No		17	17.7	102	57	88	29	36.8	15	Yes	21	Yes	No	Yes	2	≥ 2	1	< 2	2	≥ 2
268	33	Male	community	5	Yes	No	No	Yes	No	No	No	No	No	No	No	No	No	Yes	No	No	No	Yes	Yes	11		151	55	65	8	36.1	15	Yes	4	No	No	No	0	< 2	0	< 2
269	77	Female	community	5	Yes	No	No	No	Yes	Yes	No	Yes	No	No	No	Yes	No	Yes	Yes	No	No	No		26.4	24.7	120	51	117	22	38.1	15	Yes	8	No	No	No	4	≥ 2	1	< 2	2	≥ 2
270	87	Female	community	3	No	No	No	No	No	No	No	No	Yes	No	No	No	No	Yes	No	No	No	Yes	Yes	15	16.9	91	66	81	43	37.6	8	Yes	15	No	Yes	Yes	2	≥ 2	3	≥ 2	4	≥ 2
271	63	Male	community	5	Yes	No	No	No	No	No	No	Yes	Yes	Yes	Yes	No	No	Yes	No	No		No		20.8	10.7	142	91	140	33	38.3	15	Yes	10	No	No	No	4	≥ 2	1	< 2	2	≥ 2
272	31	Male	community	3	Yes	No	No	No	No	No	Yes	No	No	Yes	No	No	No	Yes	No	No	No	No		10.4	16.1	148	80	92	16	39	15	Yes	5	No	No	No	2	≥ 2	0	< 2	1	< 2
273	89	Male	community	2	No	No	No	No	No	No	No	Yes	Yes	No	No	No	No	Yes	No	No	No	No		10.9	14.6	125	75	82	18	38	15	Yes	9	No	No	Yes	0	< 2	0	< 2	2	≥ 2
274	61	Male	community	14	Yes	Yes	No	No	No	No	No	No	No	No	No	No	No	Yes	No	No		No		11		129	74	85	16	38.2	15	Yes	7	No	No	No	1	< 2	0	< 2
275	79	Male	community	2	No	No	Yes	No	No	No	No	No	No	No	No	No	No	Yes	No	No		Yes	Yes	12.8	9.5	100	50		12		14	Yes	29	No	No	No			2	≥ 2	3	≥ 2
276	62	Female	community	4	No	No	No	No	No	Yes	No	No	No	Yes	No	No	No	No		No	No	No		11.1	9.1	116	76	61	18	36.1	15	Yes	2	No	No	No	0	< 2	0	< 2	1	< 2
277	65	Male	community	10	Yes	No	Yes	No	Yes	Yes	No	No	Yes	No	Yes	No	No	No		No	No	No		16.2	12.7	119	91	68	29	36.8	15	Yes	7	No	No	No	2	≥ 2	1	< 2	2	≥ 2
278	50	Female	community	3	Yes	No	Yes	No	No	No	No	No	No	No	No	No	No	Yes	Yes			No		10.6	2	180	130	104	30	37.9	13	Yes	19	Yes	No	No	2	≥ 2	2	≥ 2	2	≥ 2
279	72	Female	community	3	Yes	No	No	No	No	No	No	No	No	No	No	Yes	No	Yes	Yes	No		No		14.4		180	75	95	22	39	15	No	0	No	No	No	4	≥ 2	1	< 2
280	37	Male	community	7	No	No	No	No	No	No	No	No	No	No	No	Yes	No	Yes	Yes	No	Yes	No		13.5		94	64	138	36	39.2	15	Yes	4	No	No	No	4	≥ 2	2	≥ 2
281	58	Female	community	5	Yes	No	No	No	No	No	No	No	No	No	No	No	No	Yes	No			No		17.7	2	152	82	132	33	38.4	15	Yes	1	No	No	No	4	≥ 2	1	< 2	1	< 2
282	30	Male	community	3	Yes	No	No	No	No	No	No	No	No	No	No	Yes	No	Yes	No	Yes	No	Yes	Yes	9.4		130	70	115	20	40.1	12	Yes	3	No	No	No	2	≥ 2	1	< 2
283	55	Male	community	3	No	No	No	No	No	No	No	No	No	No	Yes	No	Yes	No				No		15.9	11.7	132	77	97	18	37.9	15	Yes	21	No	Yes	No	2	≥ 2	0	< 2	1	< 2
284	75	Female	community	2	Yes	No	No	No	No	Yes	No	No	Yes	No	No	No	No	No				No		15.7		100	50	100	24	39.2	15	Yes	29	No	No	No	4	≥ 2	2	≥ 2
285	33	Female	community	7	Yes	No	No	No	No	No	No	No	No	No	No	No	No	Yes	No	No	No	No		12.9	2.7	125	75	105	25	37.5	15	Yes	3	No	No	No	3	≥ 2	1	< 2	0	< 2
286	33	Female	community	3	Yes	No	No	No	No	No	No	No	No	No	No	No	No	Yes	No			No		9.5		140	90	85	24	37.3	15	No	0	No	No	No	1	< 2	1	< 2
287	67	Female	community	3	Yes	No	No	No	No	Yes	No	Yes	Yes	No	No	No	No	Yes	Yes	No		No		9	10.2	170	90	140	35	40	13	Yes	14	Yes	No	Yes	3	≥ 2	2	≥ 2	4	≥ 2
288	81	Male	nosocomial	14	No	No	No	No	No	Yes	No	Yes	Yes	No	No	No	No	Yes	No	No	No	No		10.3	27.9	152	71	93	17	37	15	Yes	6	No	No	No	1	< 2	0	< 2	2	≥ 2
289	88	Male	community	3	No	No	No	No	Yes	No	No	Yes	Yes	No	Yes	Yes	No	Yes	Yes			No		1.5	20	104	54	120	25	39.1	15	Yes	12	Yes	No	No	4	≥ 2	1	< 2	2	≥ 2
290	75	Male	community	2	Yes	No	No	No	No	No	No	No	No	No	No	No	No	Yes	Yes	No		No		5.8		130	80	80	18		15	Yes	46	No	No	No			0	< 2
291	56	Male	community	2	Yes	No	No	No	No	No	Yes	No	No	No	No	No	No	Yes	Yes	No		No		8.7	5.9	138	80	98	30	38.8	15	Yes	11	No	No	No	3	≥ 2	1	< 2	1	< 2
292	36	Female	community	3	No	No	No	No	No	No	No	No	No	No	No	Yes	Yes	Yes	No			No		11.6	1.9	100	70	85	16	36.8	15	No	0	No	No	No	0	< 2	1	< 2	0	< 2
293	25	Male	community	3	Yes	No	No	Yes	No	No	No	No	No	No	No	Yes	No	Yes	No	Yes	No	Yes	Yes			145	65	120	18	39.6	15	Yes	4	No	No	No			0	< 2
294	86	Female	community	3	No	No	No	No	No	No	No	No	No	No	No	No	No	Yes	No			No		7.8	8.1	160	80	80	16	37.3	15	Yes	4	No	No	No	0	< 2	0	< 2	2	≥ 2
295	18	Female	community	3	Yes	No	No	No	Yes	No	No	No	No	No	No	No	No	Yes	No			No		13.3	3.2	132	59	131	45	39.6	10	Yes	12	Yes	Yes	No	4	≥ 2	2	≥ 2	2	≥ 2
296	64	Female	community	3	Yes	No	No	No	No	No	No	No	No	No	Yes	No	No	Yes	No			No		7.3		96	56	90	17	38.3	15	Yes	14	No	No	No	1	< 2	1	< 2
297	70	Male	community	2	No	No	No	No	No	Yes	No	No	No	No	Yes	No	No	Yes	No			No		6.4	7.8	140	80	107	36	39.2	12	Yes	16	No	No	No	3	≥ 2	2	≥ 2	4	≥ 2
298	48	Male	community	16	Yes	No	No	Yes	No	No	No	No	No	No	No	No	No	Yes	No			No		7.5		139	95	93	15	39.3	15	Yes	2	No	No	No	2	≥ 2	0	< 2
299	59	Male	community	1	Yes	No	No	No	No	No	No	No	No	No	No	No	No	Yes	No	No	No	No		19.7	3.6	196	80	108	22	38.5	15	Yes	7	No	No	No	4	≥ 2	1	< 2	0	< 2
300	80	Male	community	2	No	No	No	No	No	No	No	No	No	No	No	No	No	Yes	Yes	No	No	No		4.2	8.3	138	65	87	17	38.8	8	Yes	21	Yes	No	Yes	1	< 2	1	< 2	3	≥ 2
301	23	Female	community	1	Yes	No	No	Yes	No	No	No	No	No	No	No	Yes	Yes	Yes	No	No	No	No		13.1		105	55	100	31	39.1	15	Yes	6	Yes	No	No	4	≥ 2	1	< 2
302	61	Male	community	2	Yes	No	No	No	No	Yes	No	No	No	No	No	No	No	No		No	No	No		14.3	8.1	116	78	110	28	37.1	15	Yes	9	Yes	No	No	3	≥ 2	1	< 2	1	< 2
303	68	Male	community	3	No	No	No	No	No	Yes	No	No	Yes	No	No	Yes	No	Yes	Yes	No		No		8.8	20.4	80	40	110	19	37.5	14	Yes	11	No	Yes	Yes	1	< 2	2	≥ 2	4	≥ 2
304	51	Male	community	4	No	No	No	No	No	No	No	No	No	Yes	No	Yes	Yes	Yes	No	Yes	No	Yes	Yes	14.2		135	75	98	21	40.2	15	Yes	9	No	No	No	4	≥ 2	0	< 2
305	75	Female	community	21	Yes	No	No	No	No	No	No	No	No	No	No	No	No	No				No		11.1		150	75	85	17	37.4	15	No	0	No	No	No	0	< 2	0	< 2
306	78	Male	community	2	Yes	No	No	No	No	No	No	No	No	No	No	No	No	Yes	No			No		19.4	7.7	148	69	110	52	39.2	15	Yes	23	Yes	Yes	No	4	≥ 2	1	< 2	3	≥ 2
307	74	Male	community	2	No	No	No	No	Yes	Yes	No	No	No	No	No	No	No	Yes	No	No	No	Yes	Yes	18.7	4.6	101	50	101	23	38.8	15	Yes	14	No	No	No	4	≥ 2	1	< 2	1	< 2
308	65	Male	community	4	No	No	No	No	Yes	Yes	No	No	Yes	No	Yes	Yes	No	Yes	No	No		No		21.2	4.6	125	72	112	22	37.2	15	Yes	13	Yes	No	No	3	≥ 2	1	< 2	1	< 2
309	83	Male	community	10	Yes	No	No	No	No	No	No	Yes	Yes	No	No	No	No	Yes	No			No		6.6	23.4	96	55	67	20	36.1	15	Yes	14	Yes	No	Yes	0	< 2	1	< 2	2	≥ 2
310	74	Male	community	4	No	No	No	No	No	No	No	No	Yes	No	No	Yes	No	Yes	No	No	No	No		10.9		160	71	95	22	36.6	15	Yes	8	No	No	No	2	≥ 2	1	< 2
311	53	Female	community	3	Yes	No	No	Yes	No	No	No	No	No	No	No	No	No	No		No		No		10.6		118	61	88	17	37.6	15	No	0	No	No	No	0	< 2	0	< 2
312	43	Male	community	3	Yes	No	No	No	No	No	No	No	No	No	No	No	No	No				No		5.1		120	65	85	15	37.8	15	No	0	No	No	No	0	< 2	0	< 2
313	82	Female	community	2	Yes	No	No	No	No	No	No	No	No	Yes	No	No	No	Yes	No			No		21.1	5.2	151	52	79	20	38	15	Yes	11	No	No	No	1	< 2	0	< 2	1	< 2
314	31	Male	community	1	Yes	No	No	No	No	No	Yes	No	No	No	No	Yes	Yes	Yes	No	No	Yes	No		10.3	9.9	128	60	131	27	38.3	10	Yes	10	Yes	No	Yes	3	≥ 2	2	≥ 2	2	≥ 2
315	67	Male	community	10	Yes	No	No	Yes	Yes	Yes	No	No	Yes	No	No	Yes	No	Yes	No	No	No	Yes	Yes	14.4		130	85	85	16	36.4	15	Yes	6	No	No	No	1	< 2	0	< 2
316	50	Male	community	1	No	No	No	No	No	Yes	No	Yes	No	No	No	No	No	Yes	No			No		20.4		110	74	99	16	38	11	Yes	9	No	No	No	2	≥ 2	1	< 2
317	65	Male	community	3	Yes	Yes	No	No	No	No	No	No	No	Yes	Yes	Yes	No	Yes	No			No		1.7	5.1	90	60	120	30	37.4	15	Yes	88	No	Yes	No	3	≥ 2	2	≥ 2	3	≥ 2
318	43	Male	community	7	Yes	No	No	No	No	No	No	No	No	No	No	No	No	Yes	No	No	No	No		5.7		126	77	80	24	38.6	15	Yes	4	No	No	No	2	≥ 2	1	< 2
319	58	Male	community	2	Yes	No	No	Yes	No	No	No	No	No	No	No	No	No	No		No		No		12.8		140	70	85	16	37.2	15	Yes	66	No	No	No	1	< 2	0	< 2
320	60	Male	community	5	Yes	No	No	No	Yes	No	No	No	No	No	No	No	No	Yes	No	No	No	Yes	Yes	14.1	3.7	120	70	105	22	38.6	15	Yes	3	No	No	No	4	≥ 2	1	< 2	0	< 2
321	66	Male	nosocomial	3	Yes	No	No	Yes	Yes	No	No	No	No	No	No	No	No	No				Yes	No	12.6		150	70	80	20	38	15	Yes	5	No	No	Yes	1	< 2	0	< 2
322	62	Female	community	14	No	No	No	No	Yes	No	No	No	No	No	No	No	No	Yes	No	No	No	Yes	No	11.1	4.2	112	69	101	22	39	15	Yes	31	No	No	Yes	3	≥ 2	1	< 2	0	< 2
323	50	Female	community	14	Yes	No	No	Yes	No	No	No	No	No	Yes	No	No	No	Yes	No			No		7.3		142	58	95	10	37.3	15	No	0	No	No	No	1	< 2	0	< 2
324	77	Female	community	2	No	No	No	Yes	No	No	No	No	Yes	No	Yes	No	No	Yes	No	No	No	No		11.7	7.8	160	112	79	21	38.2	15	Yes	11	No	No	No	2	≥ 2	0	< 2	2	≥ 2
325	69	Male	nosocomial	3	No	No	No	No	No	No	No	Yes	Yes	Yes	No	Yes	No	Yes	No	No	No	Yes	Yes	28.8	26.6	132	50	76	21	38	15	Yes	58	Yes	Yes	No	2	≥ 2	0	< 2	2	≥ 2
326	38	Female	community	4	Yes	No	No	No	No	No	No	No	No	Yes	No	No	No	Yes	No	No		No		4.6	8.6	95	60	96	20	38.2	15	Yes	4	No	No	No	2	≥ 2	1	< 2	1	< 2
327	60	Male	community	3	No	No	No	No	No	No	Yes	No	No	Yes	No	No	No	Yes	No			No		1.4	6.1	104	69	135	25	37	15	Yes	15	No	Yes	No	3	≥ 2	1	< 2	0	< 2
328	70	Male	community	7	Yes	No	No	No	Yes	No	No	Yes	No	No	Yes	No	No	Yes	No	No	No	Yes	No	5.7		110	70	100	22	36.5	15	Yes	8	No	No	No	2	≥ 2	1	< 2
329	69	Male	community	4	No	Yes	No	No	No	Yes	No	Yes	Yes	Yes	No	No	No	Yes	Yes	No		No		6.7	35.3	140	65	80	20	38.7	15	Yes	10	Yes	No	Yes	1	< 2	0	< 2	2	≥ 2
330	57	Male	community	5	Yes	No	No	No	No	Yes	No	No	Yes	No	Yes	Yes	No	Yes	No	No	No	No		1.6	6.6	106	66	112	23	37.7	15	Yes	3	No	No	No	3	≥ 2	1	< 2	0	< 2
331	61	Male	community	5	No	No	No	No	No	No	No	No	No	No	No	Yes	Yes	Yes	Yes	No	Yes	No		2.6	15.4	128	68	104	28	39.9	11	Yes	23	Yes	No	Yes	4	≥ 2	2	≥ 2	2	≥ 2
332	91	Female	community	3	No	No	No	No	No	No	No	Yes	Yes	Yes	No	No	No	Yes	No	No	No	No		9.6	4.7	195	65	92	23	38	15	Yes	8	No	No	No	2	≥ 2	1	< 2	1	< 2
333	63	Male	nosocomial	3	Yes	No	No	No	Yes	Yes	No	No	Yes	No	No	No	No	Yes	No	No	No	Yes	Yes	6		80	55	117	24	38.1	15	Yes	5	Yes	No	No	3	≥ 2	2	≥ 2
334	80	Male	community	1	No	No	No	No	No	Yes	No	No	Yes	No	No	No	No	Yes	No	No	No	No		11.4	5.7	170	101	97	26	37.6	14	Yes	5	Yes	No	No	2	≥ 2	2	≥ 2	2	≥ 2
335	75	Female	community	3	No	No	No	No	No	No	Yes	Yes	Yes	Yes	No	No	No	Yes	No	No		Yes	Yes	8.3	30.3	100	50	73	12		15	Yes	44	No	No	No			1	< 2	2	≥ 2
336	83	Male	community	2	No	No	No	No	No	Yes	No	Yes	Yes	No	No	No	No	No		No		No		4.3	49.7	118	85	89	18		15	Yes	99	No	Yes	No			0	< 2	2	≥ 2
337	83	Male	community	1	Yes	No	No	No	Yes	No	No	Yes	Yes	No	No	Yes	No	Yes	No	No	No	No		12.3	6.5	119	58	80	22	38.5	13	Yes	16	No	No	No	3	≥ 2	2	≥ 2	2	≥ 2
338	41	Female	community	5	No	Yes	No	Yes	No	No	No	No	No	No	No	No	No	No				No		11.2		170	85	95	20	38.4	15	No	0	No	No	No	2	≥ 2	0	< 2
339	69	Female	community	4	Yes	No	No	No	No	No	No	Yes	No	Yes	Yes	No	No	Yes	No	No	No	No		2.6	17.1	111	54	66	20	37	15	Yes	7	No	Yes	No	1	< 2	0	< 2	2	≥ 2
340	88	Female	community	2	No	No	No	No	No	No	No	Yes	Yes	No	No	No	No	Yes	No			No		11.3	19.1	105	52	79	35	37.2	15	Yes	4	No	Yes	No	1	< 2	1	< 2	3	≥ 2
341	67	Male	community	7	Yes	No	No	No	No	Yes	No	Yes	No	Yes	No	No	No	Yes	No	No		No		2.3	7.9	130	70	144	23	39	15	Yes	5	No	No	No	4	≥ 2	1	< 2	2	≥ 2
342	88	Male	community	2	No	No	No	No	No	No	No	No	Yes	No	No	No	No	Yes	No	No		No		11.8	9.8	100	50	112	31	39.1	15	Yes	12	No	No	No	3	≥ 2	2	≥ 2	3	≥ 2
343	60	Male	community	2	Yes	No	No	No	No	No	No	No	No	No	Yes	No	No	Yes	No	No		Yes	Yes	10.2	5.2	140	75	120	12	37.5	15	Yes	7	No	Yes	No	1	< 2	0	< 2	0	< 2
344	62	Male	community	5	Yes	No	No	No	No	No	No	No	No	No	No	No	No	No		No		No		10.9		175	80	85	16	37.3	15	No	0	No	No	No	0	< 2	0	< 2
345	30	Female	community	2	No	No	No	No	No	No	Yes	No	No	No	No	No	No	No		No	No	Yes	Yes			113	80	120	25	37.2	15	Yes	7	No	No	No			1	< 2
346	69	Male	community	2	No	No	No	No	No	No	No	Yes	Yes	No	No	Yes	No	No				No		5.6	6.2	122	85	69	14	36.6	15	Yes	4	No	No	No	0	< 2	0	< 2	1	< 2
347	42	Male	community	3	Yes	No	No	No	No	No	No	No	No	No	Yes	Yes	Yes	Yes	No	No	No	Yes	No	8	7.6	98	71	117	17	39	15	Yes	10	Yes	No	No	2	≥ 2	1	< 2	1	< 2
348	64	Male	community	1	No	No	No	No	No	No	No	No	No	No	No	No	No	Yes	No	No		No		7.9	11.9	184	88	120	24	37.1	15	Yes	3	No	Yes	No	2	≥ 2	1	< 2	1	< 2
349	20	Male	community	4	No	No	No	Yes	No	No	Yes	No	No	No	No	No	No	Yes	Yes	No	Yes	No		23	4.4	136	89	117	23	39	15	Yes	29	Yes	No	Yes	4	≥ 2	1	< 2	0	< 2
350	75	Female	community	2	Yes	No	No	No	Yes	No	No	No	No	No	Yes	Yes	No	Yes	No	No		No		5.7		126	65	94	22	38.9	15	Yes	8	No	No	No	3	≥ 2	1	< 2
351	60	Male	community	1	Yes	No	No	No	Yes	No	No	No	No	No	No	Yes	No	Yes	No	No		No		17.3	6.7	94	64	105	16	39.3	12	Yes	7	No	No	No	3	≥ 2	2	≥ 2	1	< 2
353	80	Female	community	2	Yes	No	No	No	No	No	No	No	No	No	No	No	No	Yes	Yes	No	No	No		11.7	3.7	143	61	101	27	39	4	Yes	2	Yes	No	No	3	≥ 2	2	≥ 2	2	≥ 2
354	60	Female	community	3	Yes	Yes	No	No	No	No	No	Yes	No	Yes	Yes	Yes	No	Yes	No	No		No		8.8	29.1	112	69	84	22	37.4	15	Yes	15	No	Yes	No	1	< 2	1	< 2	1	< 2
355	44	Female	nosocomial	4	Yes	No	No	No	Yes	No	Yes	No	No	Yes	No	Yes	Yes	Yes	No	No	Yes	Yes	Yes	17.2	7.2	106	60	80	25	37.6	14	Yes	11	Yes	No	Yes	2	≥ 2	2	≥ 2	2	≥ 2
356	61	Male	community	28	No	No	No	No	No	No	No	Yes	Yes	Yes	No	No	No	Yes	No	No	No	Yes	Yes	15.4	9.3	125	65	90	19	37.3	15	Yes	9	No	No	No	1	< 2	0	< 2	1	< 2
357	83	Male	community	2	No	No	No	No	No	No	No	Yes	No	No	No	No	No	Yes	No	No	No	No		11.2	12.6	103	58	82	20		14	Yes	6	No	Yes	No			1	< 2	3	≥ 2
358	59	Female	community	14	No	No	No	Yes	No	No	No	No	No	No	No	Yes	Yes	Yes	No	No	No	Yes	Yes	10	3.2	105	65	95	22	37.4	15	Yes	6	No	No	No	2	≥ 2	1	< 2	0	< 2
359	71	Female	community	2	No	No	No	No	Yes	No	No	No	Yes	No	No	Yes	No	Yes	No	No	No	Yes	Yes	16.8	6.8	153	131	97	24	36.4	15	Yes	5	No	No	No	3	≥ 2	1	< 2	1	< 2
360	63	Male	community	7	Yes	Yes	No	No	Yes	No	No	No	No	No	Yes	No	No	Yes	No	No	No	Yes	Yes	11.5	8.1	92	43	96	29		15	Yes	8	Yes	No	No			2	≥ 2	1	< 2
361	78	Female	community	2	No	No	No	No	No	No	No	Yes	Yes	No	No	No	No	Yes	No	No	No	No		5.8	13.6	125	55	90	21	37.4	15	Yes	12	No	No	No	1	< 2	0	< 2	2	≥ 2
362	77	Male	community	5	No	No	No	No	No	No	No	No	Yes	No	No	No	No	Yes	No	No	Yes	No		9.8	13	106	56	115	34	38.1	15	Yes	8	Yes	No	Yes	3	≥ 2	1	< 2	3	≥ 2
364	67	Female	community	2	No	No	No	No	No	Yes	No	Yes	No	No	No	No	No	Yes	No			No		14		106	66	77	21		14	Yes	37	No	No	No			1	< 2
366	65	Male	community	7	Yes	Yes	No	No	Yes	No	Yes	No	No	No	No	Yes	Yes	Yes	No	No	No	No		11.7	3.1	118	92	84	23	38.1	15	Yes	37	Yes	No	No	2	≥ 2	1	< 2	1	< 2
368	79	Male	community	4	Yes	No	No	No	No	No	No	No	Yes	No	No	No	No	Yes	No	No		Yes	Yes	14.2	6.3	120	48	72	30	36.4	15	Yes	8	No	No	No	2	≥ 2	1	< 2	2	≥ 2
370	61	Female	community	2	No	No	No	No	Yes	No	No	No	No	No	No	Yes	No	Yes	No	No	No	No		17.5		106	62	69	20	37.5	15	Yes	15	No	No	No	1	< 2	0	< 2
373	86	Male	community	2	No	No	No	No	No	No	No	Yes	Yes	No	Yes	No	No	Yes	No	No	No	No		13.4	13.3	105	53	96	16	37.6	15	Yes	21	No	Yes	No	2	≥ 2	0	< 2	2	≥ 2
375	36	Female	community	42	No	No	No	No	No	No	No	No	No	No	No	No	No	No		No	No	No		6.8		132	82	86	17	37.6	15	No	0	No	No	No	0	< 2	0	< 2
376	54	Male	community	2	No	No	No	No	No	No	No	No	No	No	No	Yes	No	Yes	No	No	No	Yes	Yes	9.7	7	128	71	98	27	37.6	15	Yes	19	No	No	No	2	≥ 2	1	< 2	0	< 2
377	54	Male	community	5	Yes	No	No	Yes	No	Yes	No	No	No	No	No	No	No	Yes	No	No	No	No		9.6	5.6	165	100	87	15	38.1	15	Yes	3	No	No	No	1	< 2	0	< 2	0	< 2
378	72	Male	community	4	Yes	No	No	No	No	No	No	No	Yes	Yes	Yes	No	No	Yes	No	No	No	Yes	No	6.7	12	154	71	72	22	37.7	15	Yes	24	Yes	No	No	1	< 2	1	< 2	2	≥ 2
380	75	Female	nosocomial	3	Yes	No	No	No	No	No	No	No	No	Yes	Yes	No	No	Yes	No	No	No	No		3.2	3.8	130	75	120	30	37.8	15	Yes	7	No	No	No	3	≥ 2	1	< 2	2	≥ 2
381	66	Male	community	1	No	No	No	No	Yes	No	No	No	No	No	No	Yes	No	Yes	No	No	No	No		14.1		126	81	91	18		15	Yes	4	No	No	No			0	< 2
383	68	Male	community	1	Yes	No	No	Yes	No	Yes	No	No	Yes	No	No	No	No	No		No	No	No		20.8	8.5	114	63	104	16	38.8	15	Yes	14	No	No	No	3	≥ 2	0	< 2	2	≥ 2
385	73	Male	community	1	Yes	No	No	No	Yes	Yes	No	Yes	Yes	Yes	No	No	No	Yes	No	No	No	Yes	Yes	3.5	12.4	97	65	60	20	37.6	15	Yes	16	Yes	No	No	1	< 2	1	< 2	2	≥ 2
386	42	Male	community	3	Yes	No	No	Yes	No	No	No	No	No	No	No	No	No	Yes	No	No		No		10.9		140	85	100	12	38.8	15	No	0	No	No	No	2	≥ 2	0	< 2
387	73	Male	community	3	No	Yes	No	No	No	No	No	No	Yes	No	No	No	No	Yes	No	No		No		14.4	6.5	144	72	84	30	38.3	15	Yes	8	No	No	No	3	≥ 2	1	< 2	2	≥ 2
389	34	Female	community	2	Yes	No	No	Yes	No	No	No	No	No	Yes	No	No	No	Yes	No	No		No		5.5		128	64	103	24	38.3	15	No	0	No	No	No	3	≥ 2	1	< 2
390	60	Male	community	3	Yes	No	No	Yes	Yes	No	No	No	No	No	No	Yes	No	Yes	No			Yes	Yes	18.2		167	78	113	26		15	Yes	12	No	No	No			1	< 2
391	65	Female	community	7	Yes	No	No	No	No	No	No	No	No	Yes	No	No	No	No				No		6.7	7.4	132	80	100	12	37	15	Yes	1	No	No	No	1	< 2	0	< 2	2	≥ 2
393	73	Male	community	4	No	No	No	No	Yes	Yes	No	Yes	Yes	Yes	No	No	No	Yes	No			No		7.2		180	70	106	22	38.7	15	Yes	31	No	No	No	3	≥ 2	1	< 2
397	88	Male	community	1	Yes	No	No	No	No	No	No	Yes	No	No	No	No	No	Yes	Yes	No	Yes	No		2.7	14	134	44	114	27	37.6	14	Yes	11	No	Yes	Yes	3	≥ 2	2	≥ 2	3	≥ 2
398	81	Male	community	1	No	No	No	No	Yes	No	No	No	Yes	No	No	No	No	No		No		No				140	89	130	14	37.9	15	Yes	7	No	No	No			0	< 2
399	30	Female	community	1	No	No	No	No	No	No	No	No	No	No	No	No	No	No				No		15.2	2.9	115	88	114	25	38.3	15	No	0	No	No	No	4	≥ 2	1	< 2	0	< 2
400	86	Male	community	7	No	Yes	No	No	No	No	No	Yes	Yes	No	No	No	No	Yes	No	No	No	No		2.3	11.2	127	71	101	24	37.8	15	Yes	7	No	No	No	3	≥ 2	1	< 2	2	≥ 2
403	84	Male	nosocomial	3	Yes	Yes	No	Yes	No	No	No	Yes	Yes	Yes	No	No	No	Yes	No	No		Yes	Yes	5.5	46	89	54	80	34	37.5	14	Yes	5	Yes	Yes	No	1	< 2	3	≥ 2	5	≥ 2
405	69	Female	community	21	Yes	No	No	No	No	No	No	No	No	No	Yes	No	No	Yes	No	No	Yes	No		27.7	4.9	137	73	139	28	38	15	Yes	21	Yes	No	No	3	≥ 2	1	< 2	1	< 2
406	74	Male	community	4	Yes	No	No	No	Yes	Yes	No	No	Yes	No	No	Yes	No	Yes	No			Yes	No	5.5	4.2	115	85	102	22	37.9	15	Yes	7	No	No	No	2	≥ 2	1	< 2	1	< 2
407	85	Male	nosocomial	4	No	No	No	No	No	No	No	Yes	No	No	No	No	No	No				No		8.2		121	84	72	16		15	Yes	10	No	Yes	No			0	< 2
408	60	Female	community	2	Yes	No	No	Yes	Yes	No	No	No	No	No	No	Yes	Yes	Yes	No	No	No	Yes	Yes	22.7		120	55	121	30		15	Yes	4	No	No	No			1	< 2
409	66	Female	community	2	Yes	No	No	Yes	No	Yes	No	No	No	No	No	No	No	Yes	Yes	No	Yes	No		23	10.3	119	94	115	27	38	15	Yes	9	Yes	No	No	3	≥ 2	1	< 2	2	≥ 2
410	70	Male	community	2	Yes	Yes	Yes	No	No	No	No	No	No	Yes	Yes	No	No	Yes	No	Yes		No		1	11.7	120	60	100	18	37.2	15	Yes	10	No	No	Yes	2	≥ 2	0	< 2	2	≥ 2
412	90	Male	community	1	Yes	No	Yes	No	No	No	No	No	Yes	No	No	No	No	Yes	No	No	No	No		12.2	7.6	151	67	67	21	39.5	15	Yes	18	No	No	No	3	≥ 2	0	< 2	2	≥ 2
413	67	Male	community	3	Yes	No	No	No	No	No	No	No	Yes	No	No	Yes	No	Yes	No	No	No	No		10.3	2.5	180	117	94	18	38.3	15	Yes	6	No	No	No	2	≥ 2	0	< 2	1	< 2
416	68	Male	community	3	Yes	No	No	No	Yes	No	No	No	No	No	No	No	No	Yes	No	No		Yes	No	17.9	10.2	131	67	110	40	40	15	Yes	5	Yes	No	No	4	≥ 2	1	< 2	3	≥ 2
419	83	Male	community	1	Yes	No	No	No	No	No	No	No	Yes	Yes	No	No	No	Yes	Yes			No		1.2	5.1	115	83	121	18	38.2	15	Yes	5	No	No	Yes	3	≥ 2	0	< 2	1	< 2
422	48	Male	community	1	Yes	No	No	No	No	No	No	No	No	No	No	No	No	No				No		10.7	4.4	122	86	80	15	37.9	15	Yes	2	Yes	No	No	0	< 2	0	< 2	0	< 2
423	47	Male	community	1	No	No	No	No	No	No	No	No	No	No	No	No	No	Yes	No	No	No	No		9.1		107	58	104	17	39.1	15	Yes	6	No	No	No	2	≥ 2	0	< 2
425	58	Male	community	3	No	No	No	No	No	No	No	Yes	No	No	No	No	No	Yes	No	No	No	No		7.3		125	100	110	31	37.1	15	Yes	9	No	No	No	2	≥ 2	1	< 2
426	59	Female	community	5	No	No	No	Yes	No	Yes	No	Yes	Yes	Yes	Yes	No	No	Yes	Yes	No	Yes	Yes	No	2.8	8.9	150	100	106	24	39.5	15	Yes	46	Yes	Yes	No	4	≥ 2	1	< 2	1	< 2
427	17	Male	community	7	Yes	No	Yes	No	No	No	No	No	No	No	No	No	No	Yes	No			No		14.2	2.9	96	67	113	33	36.8	13	Yes	8	Yes	No	No	3	≥ 2	3	≥ 2	2	≥ 2
429	38	Female	community	1	No	No	No	No	No	No	No	No	Yes	No	No	No	No	No				No		14.1		150	92	106	35	38.1	13	Yes	9	No	No	No	4	≥ 2	2	≥ 2
430	78	Male	community	5	No	No	No	No	No	No	No	No	No	No	Yes	No	No	Yes	No	No	No	No		8.7		133	53	73	20	38.5	14	Yes	6	No	No	No	1	< 2	1	< 2
433	74	Female	community	10	Yes	No	No	No	No	Yes	No	Yes	No	No	No	No	No	Yes	No	No	Yes	No		11.6	6.3	150	75	80	14	37.5	15	Yes	7	No	No	No	0	< 2	0	< 2	1	< 2
435	68	Male	community	3	Yes	No	No	No	No	No	No	No	No	No	Yes	Yes	No	Yes	Yes	No	Yes	Yes	Yes	3.7	18.9	90	50	85	22	35.6	15	Yes	31	Yes	No	No	3	≥ 2	2	≥ 2	3	≥ 2
438	87	Male	nosocomial	4	Yes	No	Yes	No	No	No	No	No	No	No	No	No	No	No				No		16.8	10.8	142	53	81	35	39.3	14	Yes	6	Yes	No	Yes	3	≥ 2	2	≥ 2	4	≥ 2
440	68	Male	community	1	Yes	No	No	Yes	No	No	No	No	No	No	Yes	No	No	Yes	Yes	No		No		1.1	9.7	90	60	127	30	39.2	14	Yes	6	Yes	No	Yes	4	≥ 2	3	≥ 2	5	≥ 2
441	83	Female	community	4	Yes	No	No	No	No	No	No	Yes	Yes	No	No	No	No	Yes	No			No		21.6	18.4	138	47	122	25	38.5	15	Yes	16	Yes	No	No	4	≥ 2	1	< 2	2	≥ 2
443	70	Male	community	2	Yes	No	No	No	No	No	No	Yes	Yes	No	No	Yes	No	No		No	No	No		24.7	29.2	143	76	100	35	36.9	15	Yes	11	Yes	No	Yes	3	≥ 2	1	< 2	3	≥ 2
444	90	Male	community	7	No	No	No	No	No	No	No	Yes	Yes	No	No	No	No	Yes	No	No	Yes	No		6.1		125	55	70	13	38.6	15	Yes	11	No	No	No	1	< 2	0	< 2
445	64	Female	community	14	No	No	No	No	No	No	No	No	No	No	Yes	Yes	No	Yes	No	No	No	No		17.5		129	85	119	38	38.1	15	Yes	8	No	Yes	No	4	≥ 2	1	< 2
446	33	Male	nosocomial	18	Yes	No	No	No	No	No	No	No	No	No	No	No	No	No		No	No	No		26.6	6.1	160	90	120	20	37	15	Yes	17	Yes	No	No	2	≥ 2	0	< 2	0	< 2
447	42	Female	community	2	No	No	No	No	No	No	No	No	No	No	No	No	No	Yes	No	No		No		12.6	5.5	101	52	129	32		12	Yes	4	No	No	No			2	≥ 2	2	≥ 2
448	19	Female	community	2	Yes	No	No	No	No	No	No	No	No	No	No	No	No	Yes	Yes	No	No	No		5.7	3.6	131	103	125	23	39.9	15	Yes	7	Yes	No	No	3	≥ 2	1	< 2	0	< 2
449	53	Male	community	14	No	No	No	No	Yes	No	No	Yes	Yes	No	No	Yes	Yes	Yes	No	No		No		8.5	23.4	128	59	83	26	36.6	15	Yes	9	No	Yes	Yes	1	< 2	1	< 2	1	< 2
451	68	Male	community	2	Yes	Yes	No	No	No	Yes	No	Yes	Yes	Yes	No	Yes	Yes	No				No		8.8	12.4	128	60	79	20	37.4	14	Yes	3	No	No	No	0	< 2	1	< 2	3	≥ 2
452	62	Female	community	1	No	No	No	No	No	No	No	No	No	Yes	No	No	No	Yes	Yes	No	No	Yes	Yes	11.5	4.2	100	50	145	25	38.8	12	Yes	9	Yes	No	No	3	≥ 2	3	≥ 2	1	< 2
453	19	Male	community	10	Yes	No	No	No	No	No	No	No	No	No	No	No	No	Yes	No			No		14.6		104	56	170	35	39	15	No	0	No	No	No	4	≥ 2	1	< 2
454	83	Male	community	2	No	No	No	Yes	No	No	No	Yes	Yes	No	Yes	Yes	No	Yes	No	No	No	No		9.2	14.5	111	55	95	24	38.3	15	Yes	6	No	No	No	3	≥ 2	1	< 2	2	≥ 2
455	42	Female	community	2	Yes	No	No	No	No	No	No	No	Yes	Yes	No	No	No	Yes	No	No	No	No		3.5	10.3	120	80	95	18	37.4	15	Yes	9	No	No	No	2	≥ 2	0	< 2	1	< 2
456	62	Male	community	1	Yes	No	No	No	No	No	No	No	No	No	Yes	Yes	No	Yes	Yes			No		12.8	6.4	155	80	111	20	39.2	15	No	0	No	No	No	3	≥ 2	0	< 2	0	< 2
458	67	Male	community	2	No	No	No	No	Yes	Yes	No	No	Yes	No	Yes	Yes	Yes	Yes	No	No	No	Yes	No			104	40	109	24	39	14	Yes	38	No	No	No			2	≥ 2
459	43	Male	community	6	Yes	No	No	No	No	No	No	Yes	Yes	No	No	No	Yes	Yes	No	No		No		12.7	3.9	151	101	111	16		15	Yes	3	Yes	No	No			0	< 2	0	< 2
461	74	Male	community	2	No	No	No	No	No	Yes	No	Yes	Yes	No	No	No	No	Yes	Yes	No		No		19.2	36.5	98	74	108	24	38.5	6	Yes	2	No	Yes	Yes	4	≥ 2	3	≥ 2	3	≥ 2
464	31	Male	nosocomial	4	Yes	No	No	No	No	No	No	No	Yes	No	No	No	No	Yes	Yes	No	Yes	Yes	Yes	32.5	8.6	140	55	131	35	39.4	15	Yes	5	No	No	Yes	4	≥ 2	1	< 2	2	≥ 2
465	76	Female	community	21	Yes	Yes	No	No	No	No	No	No	Yes	Yes	Yes	Yes	No	Yes	No	No	No	No		6.9	5.2	113	55	94	33	37.5	15	Yes	15	No	No	No	2	≥ 2	1	< 2	2	≥ 2
467	85	Male	community	4	Yes	No	No	No	Yes	No	No	Yes	No	No	No	Yes	No	Yes	No	No	No	No		10.4	7	145	58	92	23	38.5	15	Yes	5	No	No	Yes	3	≥ 2	1	< 2	1	< 2
470	47	Male	community	9	No	No	No	No	No	No	No	No	No	No	No	No	No	Yes	No			No		15.5	5.8	134	97	126	29	37.3	15	Yes	5	No	No	No	3	≥ 2	1	< 2	0	< 2
471	75	Male	community	5	No	No	No	No	No	No	No	No	No	No	Yes	No	No	Yes	No	No	No	No		5.2		160	70	110	16	38.7	15	Yes	6	No	Yes	No	2	≥ 2	0	< 2
474	66	Female	community	1	No	No	No	No	Yes	No	No	No	Yes	No	No	Yes	No	Yes	No	No		No		19.7	9.7	107	49	52	30	36.2	15	Yes	6	No	No	No	2	≥ 2	1	< 2	3	≥ 2
480	69	Male	community	3	No	No	No	No	No	No	No	No	Yes	No	Yes	Yes	No	Yes	No	No	No	No		10.6	21.1	76	47	78	20	36.8	15	Yes	4	No	Yes	No	0	< 2	1	< 2	3	≥ 2
482	40	Female	community	2	Yes	No	No	No	No	No	No	No	No	No	No	No	No	Yes	No	No	No	No		18.2	5.9	97	69	135	34	37.2	15	Yes	15	Yes	No	Yes	3	≥ 2	2	≥ 2	1	< 2
483	61	Male	nosocomial	7	Yes	No	No	No	No	No	No	No	Yes	No	No	No	No	Yes	No	No	No	No		19.1	7.2	107	65	74	25	37.5	15	Yes	8	No	No	Yes	2	≥ 2	1	< 2	1	< 2
485	81	Male	community	3	No	No	No	No	Yes	No	No	Yes	No	No	No	Yes	No	No		No		No		7.5	7.3	102	60	91	21	37.4	15	Yes	9	No	No	No	2	≥ 2	0	< 2	2	≥ 2
486	49	Male	community	3	Yes	No	No	No	No	No	No	No	No	No	No	Yes	No	No		No	No	No		6.5	4.5	126	62	100	27	39.4	15	Yes	3	No	No	No	3	≥ 2	1	< 2	0	< 2
487	53	Female	community	3	No	No	No	No	No	Yes	No	No	Yes	No	No	No	No	Yes	No	No	No	No		35.1	8.9	92	47	118	28	38.7	15	Yes	2	Yes	No	No	4	≥ 2	2	≥ 2	1	< 2
488	76	Female	community	1	No	No	No	No	No	Yes	No	No	No	No	Yes	No	No	Yes	No	No	Yes	No		6.4	3	156	89	88	31	37	14	Yes	6	No	No	No	1	< 2	2	≥ 2	3	≥ 2
489	52	Male	community	3	Yes	No	No	No	No	No	No	No	No	No	No	No	No	Yes	No	No	Yes	No		4.3		119	58	118	24	38.8	15	Yes	12	Yes	No	No	3	≥ 2	1	< 2
492	80	Female	community	5	Yes	No	No	No	No	No	No	No	No	No	No	No	No	Yes	No	No	No	No		9.6	7	131	41	75	19	37.5	15	No	0	No	No	No	0	< 2	0	< 2	1	< 2
493	80	Male	community	2	Yes	No	No	No	Yes	No	No	Yes	Yes	No	No	Yes	No	Yes	No	No		No		6.1	10.2	120	84	72	22	36.8	15	Yes	19	No	No	No	1	< 2	1	< 2	2	≥ 2
494	68	Male	community	14	No	No	No	No	No	No	No	Yes	No	Yes	No	No	No	Yes	No	No	No	Yes	Yes	18.6	23.6	155	95	150	23	37.3	15	Yes	9	Yes	No	No	3	≥ 2	1	< 2	2	≥ 2
495	38	Female	community	14	No	No	No	No	No	No	No	No	No	No	No	No	No	No		No	No	No		11.5		105	65	88	20	38.1	15	No	0	No	No	No	1	< 2	0	< 2
496	85	Male	community	3	No	No	No	No	No	No	No	Yes	Yes	No	No	Yes	No	Yes	No			No		8	23	126	43	75	20	36.1	15	Yes	28	No	No	No	0	< 2	0	< 2	2	≥ 2
497	38	Male	community	2	No	No	No	No	No	No	Yes	Yes	No	No	No	Yes	No	Yes	No	No		Yes	Yes	19.2	19.1	134	77	113	12	36.6	15	Yes	11	Yes	No	No	2	≥ 2	0	< 2	1	< 2
498	67	Male	community	4	Yes	No	No	No	No	Yes	No	No	No	No	Yes	No	No	Yes	No	No		No		15.6	9.2	109	50	75	25	37.5	15	Yes	8	No	No	No	2	≥ 2	1	< 2	2	≥ 2
500	18	Male	community	2	Yes	No	No	No	No	No	No	No	No	No	No	No	No	Yes	No	No	No	No		7.3	4	106	70	100	20	36.4	8	Yes	6	Yes	No	No	1	< 2	1	< 2	1	< 2
501	83	Male	nosocomial	5	Yes	No	No	No	No	Yes	No	Yes	Yes	No	No	No	No	Yes	No			No		7.3	18.6	120	90	68	11	36.4	14	Yes	1	No	No	No	0	< 2	1	< 2	3	≥ 2
502	50	Male	community	1	No	No	Yes	No	No	No	No	No	No	No	No	No	No	No				Yes	No	5.3	5	112	90	109	12	39.5	14	Yes	8	Yes	No	Yes	2	≥ 2	1	< 2	1	< 2
505	59	Male	community	7	Yes	No	No	Yes	No	No	No	No	No	No	No	Yes	No	Yes	No			No		9	8.5	89	62	81	17	36.8	15	Yes	2	No	No	No	0	< 2	1	< 2	2	≥ 2
506	66	Male	nosocomial	7	No	No	No	No	No	Yes	No	Yes	No	Yes	Yes	No	No	Yes	No	No		No		0.5	8.1	161	65	113	31	36.1	15	Yes	8	No	Yes	No	3	≥ 2	1	< 2	3	≥ 2
507	69	Male	community	6	No	No	No	Yes	No	No	No	No	No	No	No	No	No	Yes	No	No	No	Yes	Yes	10	7.1	127	63	67	18	37.6	15	Yes	8	No	No	No	0	< 2	0	< 2	2	≥ 2
508	36	Female	community	2	No	No	No	Yes	No	No	No	No	No	No	No	Yes	No	Yes	No	No		No		32.7	2.9	100	70	115	12	37.5	15	Yes	5	No	No	No	2	≥ 2	1	< 2	0	< 2
512	73	Male	community	14	Yes	Yes	Yes	No	No	No	No	Yes	No	Yes	Yes	No	No	Yes	No	No	No	No		5.4	5.3	133	66	84	18	39.4	15	Yes	4	No	No	No	1	< 2	0	< 2	1	< 2
513	47	Male	community	2	Yes	No	No	Yes	No	No	Yes	Yes	Yes	Yes	No	No	No	Yes	No	No		No		7.4		155	77	132	23	39.8	15	Yes	6	No	No	No	3	≥ 2	1	< 2
514	35	Female	community	6	Yes	No	No	No	No	No	No	No	No	No	No	No	No	Yes	No	No	No	No		9.4	2.6	136	60	88	18	37	15	Yes	12	Yes	No	No	0	< 2	0	< 2	0	< 2
515	59	Male	community	21	Yes	No	No	No	No	No	No	No	No	No	Yes	Yes	No	Yes	No	No	No	No		21.5	4.8	110	68	128	16	37.8	15	Yes	5	Yes	No	No	2	≥ 2	0	< 2	0	< 2
518	78	Male	community	1	No	No	No	Yes	No	No	No	Yes	Yes	No	No	No	No	Yes	Yes			No		17.6	6.8	140	70	114	30	38.2	15	Yes	1	No	No	No	4	≥ 2	1	< 2	2	≥ 2
519	49	Male	community	5	Yes	No	No	No	No	No	No	No	No	No	Yes	No	No	Yes	No	Yes		No		7.4		142	59	80	21	39.7	15	Yes	3	No	No	No	2	≥ 2	0	< 2
521	69	Male	community	14	No	No	No	No	Yes	Yes	No	Yes	No	No	No	Yes	No	Yes	No	No	No	No		13.7	19.5	160	80	54	12	37	15	Yes	9	No	No	No	1	< 2	0	< 2	2	≥ 2
522	50	Male	nosocomial	4	No	No	No	No	No	No	No	No	No	Yes	Yes	Yes	No	No				Yes	No	6.2	5.6	135	60	120	25	38.8	10	Yes	13	No	No	No	3	≥ 2	2	≥ 2	1	< 2
523	88	Male	community	14	No	No	No	No	No	No	No	Yes	Yes	No	No	Yes	No	Yes	No	No	No	No		8.5		140	81	90	24	37.6	15	Yes	5	No	No	No	1	< 2	1	< 2
524	55	Male	community	2	Yes	Yes	No	No	No	No	No	No	No	No	Yes	No	No	Yes	No	No		No		26.5	3.7	130	75	90	18	36.3	15	No	0	No	No	No	1	< 2	0	< 2	0	< 2
525	72	Female	nosocomial	5	No	No	No	No	No	No	No	No	No	No	Yes	Yes	No	Yes	Yes	No	No	No		1.1	8	80	40	93	25	38.6	15	Yes	20	No	No	No	4	≥ 2	2	≥ 2	3	≥ 2
526	64	Male	nosocomial	3	No	No	No	No	Yes	No	No	Yes	No	Yes	No	No	No	Yes	No	No		No		5.7	10.3	109	57	117	24	38.7	15	Yes	6	Yes	No	No	3	≥ 2	1	< 2	1	< 2
527	82	Male	community	2	Yes	No	No	No	Yes	No	No	Yes	Yes	No	No	Yes	No	Yes	No	No		No		8.6	8.6	143	54	121	28	38.6	15	Yes	24	No	No	No	3	≥ 2	1	< 2	2	≥ 2
528	43	Male	community	1	No	No	No	No	No	No	No	No	No	No	Yes	Yes	Yes	Yes	Yes	No	Yes	No				206	65	180	40		7	Yes	8	Yes	No	No			2	≥ 2
530	68	Male	community	13	No	No	No	No	No	No	No	No	No	No	No	Yes	No	No				Yes	Yes	12.9		149	87	90	22		15	Yes	5	No	No	No			1	< 2
531	62	Male	community	1	No	No	No	Yes	No	No	No	No	No	No	Yes	No	No	Yes	Yes	No	No	No		2	17.3	80	50	95	21	36.8	15	Yes	19	No	Yes	No	3	≥ 2	1	< 2	2	≥ 2
532	69	Male	community	14	No	No	No	No	No	No	No	Yes	No	Yes	No	No	No	Yes	No	No		No		10.6	31.4	130	80	95	23	36.6	15	Yes	2	No	No	No	2	≥ 2	1	< 2	2	≥ 2
533	42	Male	community	1	No	No	No	Yes	No	No	No	No	No	No	No	Yes	Yes	No		No		No		10.1		120	79	71	13	36.2	15	No	0	No	No	No	0	< 2	0	< 2
535	59	Male	community	1	Yes	No	No	No	No	No	No	Yes	No	Yes	Yes	No	No	Yes	No	No		No		0.7	8.6	130	53	84	27	37	15	Yes	15	No	No	No	2	≥ 2	1	< 2	1	< 2
536	76	Male	community	2	Yes	No	No	No	No	No	No	Yes	No	Yes	Yes	No	No	Yes	No	No	No	No		4.5		157	72	103	16	39.1	15	Yes	6	No	No	No	2	≥ 2	0	< 2
537	84	Female	community	2	Yes	No	Yes	No	No	No	No	Yes	Yes	No	No	No	No	Yes	No	No	No	No		14.8	11.5	105	65	119	40	38.2	15	Yes	9	No	No	No	4	≥ 2	1	< 2	3	≥ 2
538	25	Male	community	2	Yes	No	No	No	No	No	No	No	No	No	No	No	No	Yes	No	No		Yes	Yes	6.2		110	75	124	28	39	15	Yes	37	Yes	No	No	3	≥ 2	1	< 2
539	66	Male	nosocomial	3	Yes	No	No	No	No	No	No	No	No	No	No	No	No	No				No		6.3		103	63	84	38	38.1	15	Yes	25	No	No	No	2	≥ 2	1	< 2
540	57	Female	community	3	Yes	No	No	No	No	No	No	No	No	No	Yes	Yes	No	Yes	No	No	Yes	No		17.8		103	66	86	25	37.5	15	Yes	5	No	No	No	2	≥ 2	1	< 2
541	65	Male	community	3	Yes	No	No	No	Yes	Yes	No	No	No	No	No	Yes	No	Yes	No	No	No	No		6.8	5.6	122	63	116	22	39.1	15	Yes	15	No	No	No	3	≥ 2	1	< 2	1	< 2
543	81	Male	nosocomial	4	Yes	Yes	No	No	No	No	No	No	No	Yes	No	No	No	No				No		10.7		131	86	78	18	37.4	15	No	0	No	No	No	0	< 2	0	< 2
544	68	Female	nosocomial	5	No	No	No	No	No	No	No	No	Yes	No	Yes	No	No	No				No		8.2	15.2	98	75	110	24	37.3	9	Yes	15	Yes	Yes	No	2	≥ 2	3	≥ 2	3	≥ 2
545	67	Male	community	14	Yes	Yes	No	No	No	No	Yes	Yes	Yes	No	No	Yes	No	Yes	No	No		Yes	Yes	16.5	9.3	146	75	96	14	37.9	15	Yes	5	No	No	No	2	≥ 2	0	< 2	2	≥ 2
546	84	Male	community	2	Yes	No	No	Yes	No	No	No	Yes	No	No	No	Yes	No	Yes	Yes	No	No	No		25.9	19.7	107	53	66	24	37.2	15	Yes	14	Yes	No	No	2	≥ 2	1	< 2	2	≥ 2
549	60	Female	community	3	No	No	No	No	Yes	Yes	No	No	Yes	Yes	No	No	No	Yes	No	No		No		10.8	4.2	141	99	102	18	38.8	15	Yes	4	No	No	No	2	≥ 2	0	< 2	0	< 2
550	72	Male	community	3	Yes	No	No	No	No	No	No	No	No	No	No	No	Yes	Yes	No	No	Yes	No		6.8	6.4	120	65	115	12	38.9	14	Yes	11	No	No	Yes	2	≥ 2	1	< 2	2	≥ 2
552	67	Male	nosocomial	1	Yes	No	No	No	No	No	No	No	No	No	No	No	No	Yes	Yes	No	No	No		12	11.7	80	40	80	40	38.5	14	Yes	3	Yes	No	No	2	≥ 2	3	≥ 2	5	≥ 2
554	39	Male	community	2	No	No	No	No	No	Yes	No	No	No	No	No	Yes	Yes	Yes	No	No	Yes	Yes	Yes	2	11.7	72	51	105	20	36.4	15	Yes	19	Yes	No	Yes	2	≥ 2	1	< 2	2	≥ 2
555	71	Male	community	1	Yes	No	No	Yes	No	No	No	No	No	No	Yes	No	No	Yes	No			Yes	Yes	19.3	8	125	65	85	25	38.5	15	Yes	9	No	No	Yes	3	≥ 2	1	< 2	2	≥ 2
556	74	Male	community	3	Yes	No	No	Yes	No	No	No	Yes	No	No	No	No	No	Yes	No	No	No	No		12.2	6.7	90	43	75	17	39.7	15	Yes	9	No	No	No	2	≥ 2	1	< 2	2	≥ 2
557	85	Male	community	4	No	No	No	Yes	No	Yes	No	Yes	No	No	No	Yes	No	Yes	Yes	No	Yes	No		7.2	19.4	83	40	59	15	35.8	15	Yes	7	No	Yes	Yes	1	< 2	1	< 2	3	≥ 2
559	75	Female	community	4	Yes	No	No	No	No	No	No	No	No	No	No	No	No	Yes	No	No		No		12.2		147	77	98	25	38.2	15	Yes	14	Yes	Yes	No	4	≥ 2	1	< 2
560	58	Male	community	1	Yes	No	No	No	No	No	No	No	No	No	No	Yes	Yes	Yes	No	No		Yes	No	4.2	5.2	132	71	116	27	39.4	15	Yes	8	No	No	No	3	≥ 2	1	< 2	0	< 2
561	73	Male	community	14	No	No	No	Yes	No	No	No	No	Yes	No	No	No	No	No		No	No	No		9.1	6.8	170	110	95	23	36.3	15	Yes	13	Yes	No	No	2	≥ 2	1	< 2	1	< 2
562	72	Female	community	2	Yes	No	No	No	Yes	No	No	No	Yes	No	No	Yes	No	No				No		14.4		116	62	94	21	37.4	14	Yes	9	No	No	No	3	≥ 2	1	< 2
565	61	Male	community	4	No	No	No	No	Yes	Yes	No	No	Yes	No	Yes	No	No	Yes	No	No		No		16.4	3.9	90	52	120	21	37	15	Yes	12	No	No	No	3	≥ 2	1	< 2	1	< 2
567	56	Female	community	4	Yes	No	No	Yes	No	No	No	No	No	No	No	No	No	Yes	No	No		No		12.8		111	55	76	20	39.9	15	Yes	6	No	No	No	2	≥ 2	0	< 2
568	62	Female	community	2	No	No	No	No	No	No	No	No	Yes	Yes	No	No	No	Yes	No	No		No		7.5	6	128	71	76	24	39	15	Yes	7	No	No	No	2	≥ 2	1	< 2	0	< 2
569	58	Male	community	3	Yes	Yes	No	No	No	No	No	No	No	No	No	No	No	Yes	No	Yes	No	No		17	3.1	110	65	131	18	39.3	15	Yes	7	No	No	No	3	≥ 2	0	< 2	0	< 2
571	70	Female	community	5	No	No	No	No	No	No	No	Yes	Yes	Yes	No	No	No	Yes	No	No	No	No		9	18.6	204	66	52	18	36.3	15	Yes	14	No	No	No	0	< 2	0	< 2	2	≥ 2
573	47	Male	community	2	No	No	No	Yes	No	No	No	No	No	No	No	No	No	No				No		11.7	3.9	128	67	70	15	36.5	15	No	0	No	No	No	0	< 2	0	< 2	0	< 2
575	45	Female	community	5	Yes	No	No	No	Yes	No	No	No	Yes	No	Yes	No	No	Yes	No			No		13.9	6.2	128	81	89	19	37.2	15	Yes	7	No	No	No	1	< 2	0	< 2	0	< 2
576	77	Male	community	1	Yes	No	No	No	No	No	No	No	No	No	Yes	No	No	Yes	No			No		10.8	7	170	95	85	22	38.2	15	No	0	No	No	No	2	≥ 2	1	< 2	1	< 2
577	70	Male	community	1	Yes	No	No	No	No	No	No	No	No	No	Yes	No	No	Yes	No			Yes	No	10.3	7.9	124	48	102	15	38.6	15	Yes	6	No	No	No	2	≥ 2	0	< 2	2	≥ 2
578	91	Male	community	7	No	Yes	No	No	Yes	Yes	No	Yes	Yes	No	No	No	No	Yes	No	No	Yes	No		16.4	7.8	107	75	140	20	37.5	15	Yes	9	No	No	No	2	≥ 2	0	< 2	2	≥ 2
579	17	Male	community	3	No	No	No	No	No	No	No	No	No	No	No	No	No	Yes	Yes	No	No	No		18.2		120	46	120	25	39.6	15	No	0	No	No	No	4	≥ 2	1	< 2
580	57	Male	community	3	Yes	No	No	No	No	No	No	No	No	Yes	Yes	No	No	Yes	No	No	Yes	No		3.8	7.7	125	75	115	23	39.7	15	Yes	3	No	No	No	4	≥ 2	1	< 2	1	< 2
581	26	Male	community	4	Yes	No	No	No	Yes	No	No	No	No	No	No	Yes	No	Yes	No			No		10.9		103	82	86	14	37.7	15	No	0	No	No	No	0	< 2	0	< 2
582	73	Male	community	1	Yes	No	No	No	No	No	No	No	No	No	No	Yes	No	No		No	No	No		13.3		103	55	71	34	37.2	15	Yes	3	No	No	No	2	≥ 2	1	< 2
584	70	Male	community	1	Yes	No	No	No	Yes	No	No	Yes	No	No	No	Yes	No	Yes	Yes	No		No		9.6	6.1	155	75	114	18	38.9	15	Yes	3	No	No	Yes	2	≥ 2	0	< 2	1	< 2
586	42	Male	community	7	Yes	No	No	No	Yes	Yes	Yes	Yes	No	Yes	No	No	No	No				No		18.4	8.6	123	75	131	28	40.6	15	Yes	6	Yes	No	No	4	≥ 2	1	< 2	1	< 2
588	65	Female	community	14	Yes	No	No	No	No	No	No	Yes	Yes	No	No	No	No	Yes	No			No		28.5	3.3	140	61	114	23	39	15	Yes	8	No	No	No	4	≥ 2	1	< 2	1	< 2
589	81	Male	community	3	Yes	No	No	No	No	No	No	Yes	Yes	Yes	Yes	No	No	Yes	Yes			No		0.4		133	88	106	24	39.1	15	Yes	7	No	No	No	4	≥ 2	1	< 2
590	77	Male	community	7	No	No	No	No	No	No	No	No	No	No	No	No	No	Yes	No	No	No	No		11.9		150	70	89	16	37.4	15	Yes	8	No	No	No	0	< 2	0	< 2
591	76	Male	community	21	No	No	No	Yes	No	No	No	No	Yes	No	Yes	Yes	No	Yes	No	No	No	Yes	Yes	11	15.5	133	52	61	21	36.6	15	Yes	20	Yes	Yes	No	1	< 2	0	< 2	2	≥ 2
592	72	Male	community	21	Yes	No	No	No	No	No	No	No	No	No	Yes	No	No	Yes	No			No				155	50	85	20	39	15	Yes	10	No	No	No			0	< 2
593	72	Male	community	4	Yes	No	No	No	No	No	Yes	Yes	No	No	No	No	No	Yes	No	Yes	No	No		5.9	8.1	135	80	122	12	38.3	15	Yes	5	Yes	No	Yes	2	≥ 2	0	< 2	2	≥ 2
594	62	Male	community	4	Yes	No	No	Yes	No	Yes	No	No	No	No	No	No	No	Yes	Yes	No	No	No		13.3	10.9	105	75	119	35	38.9	15	Yes	12	Yes	No	Yes	4	≥ 2	1	< 2	2	≥ 2
595	73	Female	community	7	Yes	No	No	Yes	No	No	No	No	No	No	No	No	No	Yes	No	No		No		23.2	5.5	150	60	90	16	37.6	15	Yes	3	No	No	No	1	< 2	0	< 2	1	< 2
596	75	Male	community	3	No	No	No	Yes	No	Yes	No	No	No	No	Yes	No	No	Yes	No	No	No	No		29.4	13.4	131	77	73	18	36.6	15	Yes	33	No	No	No	1	< 2	0	< 2	2	≥ 2
597	90	Female	community	5	No	No	No	No	No	No	No	No	Yes	Yes	Yes	No	No	Yes	No			No		106.4		94	47	102	25	38.7	13	Yes	6	No	Yes	No	4	≥ 2	3	≥ 2
598	88	Male	community	1	No	No	No	No	No	No	No	No	Yes	No	Yes	No	No	Yes	No	No		No		7.1	5.2	160	95	98	33	37.8	15	Yes	1	No	No	No	2	≥ 2	1	< 2	2	≥ 2
599	51	Female	nosocomial	3	Yes	No	No	No	No	No	No	No	No	No	No	Yes	Yes	No				No		7.9	4	150	100	88	19	36.5	15	No	0	No	No	No	0	< 2	0	< 2	0	< 2
600	73	Male	community	14	No	No	No	No	Yes	No	No	Yes	Yes	Yes	No	No	No	No		No	No	No		10.6	30.2	130	60	64	12	35.2	15	Yes	13	No	No	No	1	< 2	0	< 2	2	≥ 2
601	73	Male	community	3	No	No	No	No	Yes	No	No	No	Yes	No	Yes	Yes	No	Yes	Yes	No		No		8.9		90	53	124	18	38.6	15	Yes	17	Yes	No	No	2	≥ 2	1	< 2
602	50	Male	community	7	No	No	No	No	No	No	No	No	No	No	No	Yes	No	Yes	No			No		17.5	8.6	125	85	105	18	37.2	15	No	0	No	No	No	2	≥ 2	0	< 2	1	< 2
603	57	Male	community	3	Yes	No	No	No	No	No	No	No	No	Yes	Yes	No	No	Yes	No		No	Yes	Yes	3.4		110	60	110	20	38.4	15	No	0	Yes	No	No	3	≥ 2	0	< 2
604	58	Male	community	1	Yes	No	No	No	No	Yes	No	No	No	Yes	No	No	No	Yes	No	No	No	No		10	3.7	105	65	65	14	39.9	15	Yes	3	No	No	No	1	< 2	0	< 2	0	< 2
605	68	Male	community	4	No	No	No	No	Yes	No	No	Yes	No	No	No	No	No	Yes	No	No	No	No		12.1		163	75	83	24	37.5	15	Yes	6	No	No	No	2	≥ 2	1	< 2
606	60	Male	community	3	Yes	No	No	No	Yes	No	No	No	Yes	No	No	No	No	Yes	No	Yes	No	No		14	4.7	140	82	70	26	37.8	15	Yes	10	No	No	No	2	≥ 2	1	< 2	0	< 2
607	75	Female	nosocomial	14	Yes	No	No	No	No	No	No	No	Yes	Yes	Yes	No	No	No				No		6.5	3.2	119	76	85	34	36.5	15	Yes	8	Yes	No	No	1	< 2	1	< 2	2	≥ 2
608	65	Male	community	1	No	No	No	No	No	No	No	No	No	No	No	No	No	Yes	No			No		6	4.4	129	77	80	18	36	15	Yes	2	No	No	No	0	< 2	0	< 2	1	< 2
610	67	Male	community	1	Yes	No	No	No	Yes	Yes	No	No	No	No	Yes	No	No	No		No		No		8		130	55	90	20	38	15	Yes	2	No	No	No	0	< 2	0	< 2
611	75	Female	community	5	Yes	No	No	No	Yes	Yes	No	Yes	No	No	Yes	Yes	Yes	No				No			18.8	177	90	98	20	39.5	15	Yes	4	No	No	No			0	< 2	2	≥ 2
612	74	Female	community	2	No	No	No	No	Yes	Yes	No	Yes	Yes	No	No	No	Yes	No				No				98	66		20	39.5	15	No	0	No	No	Yes			1	< 2
